# Supplementary material for: (E)-4-Hy­droxy-N′-(3,4,5-trimeth­oxy­benzyl­idene)benzohydrazide
Source: Acta Crystallogr Sect E Struct Rep Online. 2011 Oct 22;67(Pt 11):o2985. doi: 10.1107/S1600536811041535 (PMC3247387; doi:10.1107/S1600536811041535)
Supplement: Supplementary file 1 [file e-67-o2985-sup1.cif]

##############################################################################
#                                                                            #
# This CIF contains the data in a paper accepted for publication in          #
# Acta Crystallographica Section E. It conforms to the requirements of       #
# Notes for Authors for Acta Crystallographica Section E, and has been       #
# peer reviewed under the auspices of the IUCr Commission on Journals.       #
#                                                                            #
# Full details of the Crystallographic Information File format               #
# are given in the paper "The Crystallographic Information File (CIF):       #
# a New Standard Archive File for Crystallography" by S. R. Hall, F. H.      #
# Allen and I. D. Brown [Acta Cryst. (1991), A47, 655-685].                  #
#                                                                            #
# The current version of the core CIF dictionary is obtainable from          #
# ftp://ftp.iucr.org/pub/cif_core.dic.                                       #
#                                                                            #
# Software is freely available for graphical display of the structure(s)     #
# in this CIF. For information consult the CIF software page                 #
# http://www.iucr.org/resources/cif/software.                                #
#                                                                            #
# This file may be used for bona fide research purposes within the           #
# scientific community so long as proper attribution is given to the journal # 
# article from which it was obtained.                                        #
#                                                                            #
##############################################################################
data_global
_audit_creation_method     'form.cif (version 2.0)'
_journal_data_validation_number     ?
_journal_date_recd_electronic     2011-10-08
_journal_date_accepted     2011-10-09
_journal_name_full     'Acta Crystallographica, Section E'
_journal_year     2011
_journal_volume     67
_journal_issue     11
_journal_page_first     o2985
_journal_page_last     o2985
_journal_paper_category     QO
_journal_coeditor_code     HB6444
_publ_contact_author_name     'Assoc.Prof. Dr. Suchada Chantrapromma'
_publ_contact_author_address
;
      Department of Chemistry
      Faculty of Science
      Prince of Songkla University
      Hat-Yai, Songkhla 90112
      THAILAND
;
_publ_contact_author_email     suchada.c@psu.ac.th
_publ_contact_author_fax     '66 74 212918'
_publ_contact_author_phone     '66 74 288447'
_publ_section_title
;
(<i>E</i>)-4-Hydroxy-<i>N</i>'-(3,4,5-trimethoxybenzylidene)benzohydrazide
;
loop_
    _publ_author_name
    _publ_author_footnote
    _publ_author_address
    'Jirapa Horkaew' ?
;  Department of Chemistry and Center of Excellence for Innovation in Chemistry
   Faculty of Science
   Prince of Songkla University
   Hat-Yai, Songkhla 90112
   Thailand
;
    'Suchada Chantrapromma'
;
      Thomson Reuters ResearcherID: A-5085-2009.
;
;     Crystal Materials Research Unit
      Department of Chemistry
      Faculty of Science
      Prince of Songkla University
      Hat-Yai, Songkhla 90112
      Thailand
;
    'Hoong-Kun Fun'
;
      Thomson Reuters ResearcherID: A-3561-2009.
      Additional correspondence author, e-mail: hkfun@usm.my.
;
;     X-ray Crystallography Unit
      School of Physics
      Universiti Sains Malaysia
      11800 USM, Penang
      Malaysia
;
data_I
_audit_creation_method     SHELXL-97
_chemical_name_systematic
;
(<i>E</i>)-4-Hydroxy-<i>N</i>'-(3,4,5-trimethoxybenzylidene)benzohydrazide
;
_chemical_name_common
;
;
_chemical_formula_moiety     'C17 H18 N2 O5'
_chemical_formula_sum     'C17 H18 N2 O5'
_chemical_formula_iupac     'C17 H18 N2 O5'
_chemical_formula_weight     330.33
_chemical_melting_point_gt     533
_chemical_melting_point_lt     532
_symmetry_cell_setting     orthorhombic
_symmetry_space_group_name_H-M     'P b c a'
_symmetry_space_group_name_Hall     '-P 2ac 2ab'
loop_
    _symmetry_equiv_pos_as_xyz
    'x, y, z'
    '-x+1/2, -y, z+1/2'
    '-x, y+1/2, -z+1/2'
    'x+1/2, -y+1/2, -z'
    '-x, -y, -z'
    'x-1/2, y, -z-1/2'
    'x, -y-1/2, z-1/2'
    '-x-1/2, y-1/2, z'
_cell_length_a     14.4623(8)
_cell_length_b     10.9202(6)
_cell_length_c     19.5592(10)
_cell_angle_alpha     90.00
_cell_angle_beta     90.00
_cell_angle_gamma     90.00
_cell_volume     3089.0(3)
_cell_formula_units_Z     8
_cell_measurement_reflns_used     4500
_cell_measurement_theta_min     2.08
_cell_measurement_theta_max     30.00
_cell_measurement_temperature     297(2)
_exptl_crystal_description     Block
_exptl_crystal_colour     Colorless
_exptl_crystal_size_max     0.39
_exptl_crystal_size_mid     0.21
_exptl_crystal_size_min     0.20
_exptl_crystal_density_diffrn     1.421
_exptl_crystal_density_meas     ?
_exptl_crystal_density_method     'not measured'
_exptl_crystal_F_000     1392
_exptl_absorpt_coefficient_mu     0.106
_exptl_absorpt_correction_type     multi-scan
_exptl_absorpt_process_details     '(SADABS; Bruker, 2009)'
_exptl_absorpt_correction_T_min     0.960
_exptl_absorpt_correction_T_max     0.979
_exptl_special_details
;
;
_diffrn_ambient_temperature     297(2)
_diffrn_radiation_type     MoK\a
_diffrn_radiation_wavelength     0.71073
_diffrn_radiation_source     'fine-focus sealed tube'
_diffrn_radiation_monochromator     graphite
_diffrn_measurement_device_type     'Bruker SMART APEXII CCD'
_diffrn_measurement_method     \w
_diffrn_detector_area_resol_mean     8.33
_diffrn_reflns_number     20210
_diffrn_reflns_av_R_equivalents     0.0283
_diffrn_reflns_av_sigmaI/netI     0.0224
_diffrn_reflns_theta_min     2.08
_diffrn_reflns_theta_max     30.00
_diffrn_reflns_theta_full     30.00
_diffrn_measured_fraction_theta_max     0.997
_diffrn_measured_fraction_theta_full     0.997
_diffrn_reflns_limit_h_min     -18
_diffrn_reflns_limit_h_max     20
_diffrn_reflns_limit_k_min     -15
_diffrn_reflns_limit_k_max     14
_diffrn_reflns_limit_l_min     -27
_diffrn_reflns_limit_l_max     27
_diffrn_standards_number     0
_diffrn_standards_interval_count     ?
_diffrn_standards_interval_time     ?
_diffrn_standards_decay_%     ?
_refine_special_details
;
 Refinement of F^2^ against ALL reflections.  The weighted R-factor wR and
 goodness of fit S are based on F^2^, conventional R-factors R are based
 on F, with F set to zero for negative F^2^. The threshold expression of
 F^2^ > 2sigma(F^2^) is used only for calculating R-factors(gt) etc. and is
 not relevant to the choice of reflections for refinement.  R-factors based
 on F^2^ are statistically about twice as large as those based on F, and R-
 factors based on ALL data will be even larger.
;
_reflns_number_total     4500
_reflns_number_gt     3777
_reflns_threshold_expression     I>2\s(I)
_refine_ls_structure_factor_coef     Fsqd
_refine_ls_matrix_type     full
_refine_ls_R_factor_all     0.0481
_refine_ls_R_factor_gt     0.0391
_refine_ls_wR_factor_gt     0.1020
_refine_ls_wR_factor_ref     0.1093
_refine_ls_goodness_of_fit_ref     1.026
_refine_ls_restrained_S_all     1.026
_refine_ls_number_reflns     4500
_refine_ls_number_parameters     228
_refine_ls_number_restraints     0
_refine_ls_hydrogen_treatment     mixed
_refine_ls_weighting_scheme     calc
_refine_ls_weighting_details
         'calc w=1/[\s^2^(Fo^2^)+(0.0512P)^2^+1.5827P] where P=(Fo^2^+2Fc^2^)/3'
_atom_sites_solution_hydrogens     geom
_atom_sites_solution_primary     direct
_atom_sites_solution_secondary     difmap
_refine_ls_shift/su_max     0.001
_refine_ls_shift/su_mean     0.001
_refine_diff_density_max     0.370
_refine_diff_density_min     -0.320
_refine_ls_extinction_method     none
_refine_ls_extinction_coef     ?
loop_
    _atom_type_symbol
    _atom_type_description
    _atom_type_scat_dispersion_real
    _atom_type_scat_dispersion_imag
    _atom_type_scat_source
    'C' 'C' 0.0033 0.0016
                         'International Tables Vol C Tables 4.2.6.8 and 6.1.1.4'
    'H' 'H' 0.0000 0.0000
                         'International Tables Vol C Tables 4.2.6.8 and 6.1.1.4'
    'N' 'N' 0.0061 0.0033
                         'International Tables Vol C Tables 4.2.6.8 and 6.1.1.4'
    'O' 'O' 0.0106 0.0060
                         'International Tables Vol C Tables 4.2.6.8 and 6.1.1.4'
_computing_data_collection     'APEX2 (Bruker, 2009)'
_computing_cell_refinement     'SAINT (Bruker, 2009)'
_computing_data_reduction     'SAINT (Bruker, 2009)'
_computing_structure_solution     'SHELXTL (Sheldrick, 2008)'
_computing_structure_refinement     'SHELXTL (Sheldrick, 2008)'
_computing_molecular_graphics     'SHELXTL (Sheldrick, 2008)'
_computing_publication_material
;
SHELXTL (Sheldrick, 2008) and PLATON (Spek, 2009)
;
loop_
    _atom_site_type_symbol
    _atom_site_label
    _atom_site_fract_x
    _atom_site_fract_y
    _atom_site_fract_z
    _atom_site_U_iso_or_equiv
    _atom_site_adp_type
    _atom_site_calc_flag
    _atom_site_refinement_flags
    _atom_site_occupancy
    _atom_site_symmetry_multiplicity
    _atom_site_disorder_assembly
    _atom_site_disorder_group
    O O1 0.02505(5) 1.10904(8) 0.80535(4) 0.01825(17) Uani d . 1 1 . .
    O O2 -0.32653(6) 1.14816(8) 0.61694(4) 0.01926(18) Uani d . 1 1 . .
    H H1O2 -0.3790(16) 1.119(2) 0.6311(11) 0.051(6) Uiso d . 1 1 . .
    O O3 0.32914(5) 0.88335(8) 1.01826(4) 0.01920(18) Uani d . 1 1 . .
    O O4 0.29967(5) 0.71610(8) 1.11552(4) 0.01747(17) Uani d . 1 1 . .
    O O5 0.13085(6) 0.63448(8) 1.14433(4) 0.01937(18) Uani d . 1 1 . .
    N N1 -0.06135(6) 0.96981(9) 0.86248(5) 0.01526(18) Uani d . 1 1 . .
    H H1N1 -0.1150(12) 0.9362(16) 0.8709(9) 0.029(4) Uiso d . 1 1 . .
    N N2 0.01401(6) 0.94312(9) 0.90309(5) 0.01538(18) Uani d . 1 1 . .
    C C1 -0.12442(7) 1.07047(10) 0.76129(5) 0.0147(2) Uani d . 1 1 . .
    C C2 -0.11500(7) 1.16838(11) 0.71558(6) 0.0165(2) Uani d . 1 1 . .
    H H2A -0.0627 1.2178 0.7178 0.020 Uiso calc R 1 1 . .
    C C3 -0.18213(8) 1.19281(11) 0.66718(6) 0.0167(2) Uani d . 1 1 . .
    H H3A -0.1747 1.2578 0.6369 0.020 Uiso calc R 1 1 . .
    C C4 -0.26122(7) 1.11954(10) 0.66390(5) 0.0155(2) Uani d . 1 1 . .
    C C5 -0.26994(7) 1.01888(11) 0.70742(6) 0.0163(2) Uani d . 1 1 . .
    H H5A -0.3212 0.9678 0.7039 0.020 Uiso calc R 1 1 . .
    C C6 -0.20211(7) 0.99504(10) 0.75593(6) 0.0162(2) Uani d . 1 1 . .
    H H6A -0.2085 0.9283 0.7851 0.019 Uiso calc R 1 1 . .
    C C7 -0.04843(7) 1.05222(10) 0.81117(5) 0.0142(2) Uani d . 1 1 . .
    C C8 -0.00007(7) 0.87131(10) 0.95390(6) 0.0155(2) Uani d . 1 1 . .
    H H8A -0.0592 0.8419 0.9630 0.019 Uiso calc R 1 1 . .
    C C9 0.07833(7) 0.83586(10) 0.99769(5) 0.0144(2) Uani d . 1 1 . .
    C C10 0.16646(7) 0.88419(10) 0.98592(5) 0.0154(2) Uani d . 1 1 . .
    H H10A 0.1756 0.9421 0.9517 0.019 Uiso calc R 1 1 . .
    C C11 0.24005(7) 0.84492(10) 1.02576(5) 0.0153(2) Uani d . 1 1 . .
    C C12 0.22580(7) 0.75942(10) 1.07816(5) 0.0152(2) Uani d . 1 1 . .
    C C13 0.13721(7) 0.71439(10) 1.09113(5) 0.0153(2) Uani d . 1 1 . .
    C C14 0.06307(7) 0.75202(10) 1.05023(5) 0.0155(2) Uani d . 1 1 . .
    H H14A 0.0040 0.7213 1.0580 0.019 Uiso calc R 1 1 . .
    C C15 0.34575(8) 0.97270(12) 0.96645(6) 0.0208(2) Uani d . 1 1 . .
    H H15A 0.4092 0.9982 0.9682 0.031 Uiso calc R 1 1 . .
    H H15B 0.3064 1.0422 0.9739 0.031 Uiso calc R 1 1 . .
    H H15C 0.3328 0.9379 0.9224 0.031 Uiso calc R 1 1 . .
    C C16 0.33986(12) 0.80230(13) 1.16153(8) 0.0366(4) Uani d . 1 1 . .
    H H16A 0.4044 0.7842 1.1672 0.055 Uiso calc R 1 1 . .
    H H16B 0.3093 0.7973 1.2050 0.055 Uiso calc R 1 1 . .
    H H16C 0.3330 0.8834 1.1433 0.055 Uiso calc R 1 1 . .
    C C17 0.04118(8) 0.58866(12) 1.16066(6) 0.0221(2) Uani d . 1 1 . .
    H H17A 0.0450 0.5378 1.2006 0.033 Uiso calc R 1 1 . .
    H H17B 0.0181 0.5414 1.1230 0.033 Uiso calc R 1 1 . .
    H H17C 0.0001 0.6560 1.1694 0.033 Uiso calc R 1 1 . .
loop_
    _atom_site_aniso_label
    _atom_site_aniso_U_11
    _atom_site_aniso_U_22
    _atom_site_aniso_U_33
    _atom_site_aniso_U_12
    _atom_site_aniso_U_13
    _atom_site_aniso_U_23
    O1 0.0125(3) 0.0233(4) 0.0190(4) -0.0017(3) 0.0000(3) 0.0030(3)
    O2 0.0142(4) 0.0264(4) 0.0172(4) -0.0013(3) -0.0031(3) 0.0046(3)
    O3 0.0124(4) 0.0266(4) 0.0186(4) -0.0017(3) -0.0006(3) 0.0051(3)
    O4 0.0140(3) 0.0186(4) 0.0197(4) 0.0021(3) -0.0051(3) 0.0012(3)
    O5 0.0163(4) 0.0222(4) 0.0197(4) -0.0015(3) -0.0027(3) 0.0078(3)
    N1 0.0108(4) 0.0191(4) 0.0158(4) -0.0002(3) -0.0020(3) 0.0032(3)
    N2 0.0124(4) 0.0185(4) 0.0152(4) 0.0024(3) -0.0027(3) -0.0001(3)
    C1 0.0121(4) 0.0184(5) 0.0135(4) 0.0012(4) 0.0003(3) 0.0009(4)
    C2 0.0139(5) 0.0193(5) 0.0164(5) -0.0026(4) 0.0002(4) 0.0015(4)
    C3 0.0164(5) 0.0187(5) 0.0150(5) -0.0016(4) 0.0001(4) 0.0033(4)
    C4 0.0134(4) 0.0197(5) 0.0134(4) 0.0016(4) 0.0004(4) 0.0000(4)
    C5 0.0132(4) 0.0180(5) 0.0176(5) -0.0014(4) -0.0002(4) 0.0012(4)
    C6 0.0147(5) 0.0170(5) 0.0167(5) 0.0003(4) 0.0003(4) 0.0031(4)
    C7 0.0124(4) 0.0167(5) 0.0134(4) 0.0021(4) 0.0011(3) -0.0001(4)
    C8 0.0132(4) 0.0177(5) 0.0157(5) 0.0007(4) -0.0011(4) -0.0008(4)
    C9 0.0135(4) 0.0157(5) 0.0138(4) 0.0017(4) -0.0009(3) -0.0015(4)
    C10 0.0142(5) 0.0182(5) 0.0139(4) 0.0002(4) 0.0003(4) 0.0008(4)
    C11 0.0124(4) 0.0184(5) 0.0152(4) 0.0002(4) 0.0008(4) -0.0010(4)
    C12 0.0132(4) 0.0173(5) 0.0151(4) 0.0028(4) -0.0016(3) 0.0001(4)
    C13 0.0160(5) 0.0163(5) 0.0136(4) 0.0010(4) -0.0010(4) 0.0005(4)
    C14 0.0132(4) 0.0172(5) 0.0160(5) 0.0000(4) -0.0006(4) 0.0002(4)
    C15 0.0168(5) 0.0258(6) 0.0199(5) -0.0023(4) 0.0012(4) 0.0046(4)
    C16 0.0504(9) 0.0268(7) 0.0326(7) 0.0135(6) -0.0256(7) -0.0118(6)
    C17 0.0182(5) 0.0249(6) 0.0233(6) -0.0036(4) -0.0010(4) 0.0079(5)
_geom_special_details
;
 All esds (except the esd in the dihedral angle between two l.s. planes)
 are estimated using the full covariance matrix.  The cell esds are taken
 into account individually in the estimation of esds in distances, angles
 and torsion angles; correlations between esds in cell parameters are only
 used when they are defined by crystal symmetry.  An approximate (isotropic)
 treatment of cell esds is used for estimating esds involving l.s. planes.
;
loop_
    _geom_bond_atom_site_label_1
    _geom_bond_atom_site_label_2
    _geom_bond_site_symmetry_2
    _geom_bond_distance
    _geom_bond_publ_flag
    O1 C7 . 1.2358(13) ?
    O2 C4 . 1.3542(13) ?
    O2 H1O2 . 0.87(2) ?
    O3 C11 . 1.3630(13) ?
    O3 C15 . 1.4270(14) ?
    O4 C12 . 1.3780(12) ?
    O4 C16 . 1.4262(15) ?
    O5 C13 . 1.3611(13) ?
    O5 C17 . 1.4262(14) ?
    N1 C7 . 1.3608(14) ?
    N1 N2 . 1.3797(12) ?
    N1 H1N1 . 0.874(18) ?
    N2 C8 . 1.2821(15) ?
    C1 C6 . 1.3971(15) ?
    C1 C2 . 1.4004(15) ?
    C1 C7 . 1.4831(14) ?
    C2 C3 . 1.3820(15) ?
    C2 H2A . 0.9300 ?
    C3 C4 . 1.3974(15) ?
    C3 H3A . 0.9300 ?
    C4 C5 . 1.3959(15) ?
    C5 C6 . 1.3894(15) ?
    C5 H5A . 0.9300 ?
    C6 H6A . 0.9300 ?
    C8 C9 . 1.4727(14) ?
    C8 H8A . 0.9300 ?
    C9 C14 . 1.3939(15) ?
    C9 C10 . 1.3986(15) ?
    C10 C11 . 1.3871(15) ?
    C10 H10A . 0.9300 ?
    C11 C12 . 1.4016(15) ?
    C12 C13 . 1.3957(15) ?
    C13 C14 . 1.3995(15) ?
    C14 H14A . 0.9300 ?
    C15 H15A . 0.9600 ?
    C15 H15B . 0.9600 ?
    C15 H15C . 0.9600 ?
    C16 H16A . 0.9600 ?
    C16 H16B . 0.9600 ?
    C16 H16C . 0.9600 ?
    C17 H17A . 0.9600 ?
    C17 H17B . 0.9600 ?
    C17 H17C . 0.9600 ?
loop_
    _geom_angle_atom_site_label_1
    _geom_angle_atom_site_label_2
    _geom_angle_atom_site_label_3
    _geom_angle_site_symmetry_1
    _geom_angle_site_symmetry_3
    _geom_angle
    _geom_angle_publ_flag
    C4 O2 H1O2 . . 108.0(14) ?
    C11 O3 C15 . . 116.49(9) ?
    C12 O4 C16 . . 115.09(9) ?
    C13 O5 C17 . . 117.23(9) ?
    C7 N1 N2 . . 117.12(9) ?
    C7 N1 H1N1 . . 122.6(11) ?
    N2 N1 H1N1 . . 120.2(11) ?
    C8 N2 N1 . . 116.75(9) ?
    C6 C1 C2 . . 118.72(10) ?
    C6 C1 C7 . . 124.48(10) ?
    C2 C1 C7 . . 116.77(10) ?
    C3 C2 C1 . . 121.09(10) ?
    C3 C2 H2A . . 119.5 ?
    C1 C2 H2A . . 119.5 ?
    C2 C3 C4 . . 119.73(10) ?
    C2 C3 H3A . . 120.1 ?
    C4 C3 H3A . . 120.1 ?
    O2 C4 C5 . . 122.16(10) ?
    O2 C4 C3 . . 118.03(10) ?
    C5 C4 C3 . . 119.79(10) ?
    C6 C5 C4 . . 120.01(10) ?
    C6 C5 H5A . . 120.0 ?
    C4 C5 H5A . . 120.0 ?
    C5 C6 C1 . . 120.57(10) ?
    C5 C6 H6A . . 119.7 ?
    C1 C6 H6A . . 119.7 ?
    O1 C7 N1 . . 121.20(10) ?
    O1 C7 C1 . . 120.61(10) ?
    N1 C7 C1 . . 118.18(9) ?
    N2 C8 C9 . . 119.29(10) ?
    N2 C8 H8A . . 120.4 ?
    C9 C8 H8A . . 120.4 ?
    C14 C9 C10 . . 120.90(10) ?
    C14 C9 C8 . . 118.65(10) ?
    C10 C9 C8 . . 120.44(10) ?
    C11 C10 C9 . . 119.34(10) ?
    C11 C10 H10A . . 120.3 ?
    C9 C10 H10A . . 120.3 ?
    O3 C11 C10 . . 124.72(10) ?
    O3 C11 C12 . . 115.01(9) ?
    C10 C11 C12 . . 120.26(10) ?
    O4 C12 C13 . . 119.62(10) ?
    O4 C12 C11 . . 120.16(9) ?
    C13 C12 C11 . . 120.17(10) ?
    O5 C13 C12 . . 115.27(9) ?
    O5 C13 C14 . . 125.00(10) ?
    C12 C13 C14 . . 119.73(10) ?
    C9 C14 C13 . . 119.54(10) ?
    C9 C14 H14A . . 120.2 ?
    C13 C14 H14A . . 120.2 ?
    O3 C15 H15A . . 109.5 ?
    O3 C15 H15B . . 109.5 ?
    H15A C15 H15B . . 109.5 ?
    O3 C15 H15C . . 109.5 ?
    H15A C15 H15C . . 109.5 ?
    H15B C15 H15C . . 109.5 ?
    O4 C16 H16A . . 109.5 ?
    O4 C16 H16B . . 109.5 ?
    H16A C16 H16B . . 109.5 ?
    O4 C16 H16C . . 109.5 ?
    H16A C16 H16C . . 109.5 ?
    H16B C16 H16C . . 109.5 ?
    O5 C17 H17A . . 109.5 ?
    O5 C17 H17B . . 109.5 ?
    H17A C17 H17B . . 109.5 ?
    O5 C17 H17C . . 109.5 ?
    H17A C17 H17C . . 109.5 ?
    H17B C17 H17C . . 109.5 ?
loop_
    _geom_torsion_atom_site_label_1
    _geom_torsion_atom_site_label_2
    _geom_torsion_atom_site_label_3
    _geom_torsion_atom_site_label_4
    _geom_torsion_site_symmetry_1
    _geom_torsion_site_symmetry_2
    _geom_torsion_site_symmetry_3
    _geom_torsion_site_symmetry_4
    _geom_torsion
    _geom_torsion_publ_flag
    C7 N1 N2 C8 . . . . 175.78(10) ?
    C6 C1 C2 C3 . . . . 1.83(17) ?
    C7 C1 C2 C3 . . . . 179.98(10) ?
    C1 C2 C3 C4 . . . . 0.52(17) ?
    C2 C3 C4 O2 . . . . 178.38(10) ?
    C2 C3 C4 C5 . . . . -2.91(17) ?
    O2 C4 C5 C6 . . . . -178.41(10) ?
    C3 C4 C5 C6 . . . . 2.94(16) ?
    C4 C5 C6 C1 . . . . -0.57(17) ?
    C2 C1 C6 C5 . . . . -1.80(16) ?
    C7 C1 C6 C5 . . . . -179.80(10) ?
    N2 N1 C7 O1 . . . . -6.63(15) ?
    N2 N1 C7 C1 . . . . 172.15(9) ?
    C6 C1 C7 O1 . . . . 167.40(11) ?
    C2 C1 C7 O1 . . . . -10.63(15) ?
    C6 C1 C7 N1 . . . . -11.39(16) ?
    C2 C1 C7 N1 . . . . 170.58(10) ?
    N1 N2 C8 C9 . . . . 177.83(9) ?
    N2 C8 C9 C14 . . . . -176.20(10) ?
    N2 C8 C9 C10 . . . . 2.83(16) ?
    C14 C9 C10 C11 . . . . 2.10(16) ?
    C8 C9 C10 C11 . . . . -176.91(10) ?
    C15 O3 C11 C10 . . . . 1.62(16) ?
    C15 O3 C11 C12 . . . . -178.52(10) ?
    C9 C10 C11 O3 . . . . 178.62(10) ?
    C9 C10 C11 C12 . . . . -1.23(16) ?
    C16 O4 C12 C13 . . . . -111.02(14) ?
    C16 O4 C12 C11 . . . . 71.28(15) ?
    O3 C11 C12 O4 . . . . -2.99(15) ?
    C10 C11 C12 O4 . . . . 176.88(10) ?
    O3 C11 C12 C13 . . . . 179.33(10) ?
    C10 C11 C12 C13 . . . . -0.80(17) ?
    C17 O5 C13 C12 . . . . 178.33(10) ?
    C17 O5 C13 C14 . . . . -1.93(16) ?
    O4 C12 C13 O5 . . . . 4.06(15) ?
    C11 C12 C13 O5 . . . . -178.24(10) ?
    O4 C12 C13 C14 . . . . -175.69(10) ?
    C11 C12 C13 C14 . . . . 2.00(16) ?
    C10 C9 C14 C13 . . . . -0.90(16) ?
    C8 C9 C14 C13 . . . . 178.12(10) ?
    O5 C13 C14 C9 . . . . 179.12(10) ?
    C12 C13 C14 C9 . . . . -1.15(16) ?
loop_
    _geom_hbond_atom_site_label_D
    _geom_hbond_atom_site_label_H
    _geom_hbond_atom_site_label_A
    _geom_hbond_site_symmetry_A
    _geom_hbond_distance_DH
    _geom_hbond_distance_HA
    _geom_hbond_distance_DA
    _geom_hbond_angle_DHA
    _geom_hbond_publ_flag
    O2 H1O2 O1 6_557 0.87(2) 1.87(2) 2.6646(11) 152(2) y
    O2 H1O2 N2 6_557 0.87(2) 2.56(2) 3.2381(13) 136.2(18) y
    N1 H1N1 O4 4_467 0.874(17) 2.088(17) 2.8891(12) 152.0(16) y
    C6 H6A O4 4_467 0.93 2.51 3.4116(14) 165 y
    C16 H16B Cg1 5_577 0.96 2.63 3.4572(17) 145 y
