# Supplementary material for: (E)-4-Hy­droxy-N′-(3,4,5-trimeth­oxy­benzyl­idene)benzohydrazide
Source: Acta Crystallogr Sect E Struct Rep Online. 2011 Oct 22;67(Pt 11):o2985. doi: 10.1107/S1600536811041535 (PMC3247387; doi:10.1107/S1600536811041535)
Supplement: Supplementary file 2 [file e-67-o2985-Isup2.hkl]

# 
# h,k,l, Fc-squared, Fo-squared, sigma(Fo-squared) and status flag 
# 
data_I
_shelx_title ' bj1m in Pbca (100K)' 
_shelx_refln_list_code          4 
_shelx_F_calc_maximum      272.93 
_exptl_crystal_F_000      1392.00 
_reflns_d_resolution_high  0.7107 
 
loop_ 
 _symmetry_equiv_pos_as_xyz 
 'x, y, z' 
 '-x+1/2, -y, z+1/2' 
 '-x, y+1/2, -z+1/2' 
 'x+1/2, -y+1/2, -z' 
 '-x, -y, -z' 
 'x-1/2, y, -z-1/2' 
 'x, -y-1/2, z-1/2' 
 '-x-1/2, y-1/2, z' 
 
_cell_length_a    14.4623 
_cell_length_b    10.9202 
_cell_length_c    19.5592 
_cell_angle_alpha  90.000 
_cell_angle_beta   90.000 
_cell_angle_gamma  90.000 
 
_shelx_F_squared_multiplier     1.000 
 
loop_ 
 _refln_index_h 
 _refln_index_k 
 _refln_index_l 
 _refln_F_squared_calc 
 _refln_F_squared_meas 
 _refln_F_squared_sigma 
 _refln_observed_status 
   4   0   0      590.73      552.19     16.27 o 
   6   0   0    21555.98    21555.80    401.54 o 
   8   0   0      712.85      682.79     18.99 o 
  10   0   0     2443.55     2559.11     39.99 o 
  12   0   0      195.74      210.08     13.33 o 
  14   0   0       39.57       55.78      9.81 o 
  16   0   0     1626.81     1552.87     45.81 o 
  18   0   0      640.59      701.07     30.36 o 
  20   0   0      670.50      702.07     33.01 o 
   2   1   0    11574.57    11474.86    214.25 o 
   4   1   0    18083.74    17485.46    328.24 o 
   8   1   0      980.27     1184.93     18.60 o 
  10   1   0     2533.86     2500.00     37.91 o 
  12   1   0     2306.75     2252.71     37.82 o 
  14   1   0      657.78      656.29     29.28 o 
  16   1   0        1.86        4.40      6.30 o 
  18   1   0      806.46      821.27     25.22 o 
  20   1   0      101.61      120.05     11.70 o 
   2   2   0    12542.67    12578.77    234.30 o 
   4   2   0     4418.43     4694.30     53.92 o 
   6   2   0       80.74       65.53     16.00 o 
   8   2   0      173.60      122.86      6.63 o 
  10   2   0      684.82      741.19     13.35 o 
  12   2   0      172.64      162.74      8.33 o 
  14   2   0       25.95       31.40      5.55 o 
  16   2   0      209.37      212.62     12.74 o 
  18   2   0      125.60      162.18     11.95 o 
  20   2   0      179.78      244.29     27.06 o 
   2   3   0      339.07      245.36      5.41 o 
   4   3   0      543.87      538.32     15.41 o 
   6   3   0     1122.64     1503.26     21.68 o 
   8   3   0       94.82      149.03      6.98 o 
  10   3   0      761.09      791.85     27.60 o 
  12   3   0     1271.81     1374.93     25.66 o 
  14   3   0     1630.67     1661.30     31.70 o 
  16   3   0      199.29      219.60     11.87 o 
  18   3   0      613.89      554.80     19.06 o 
   2   4   0     1940.23     1798.51     29.66 o 
   4   4   0      717.63      717.98      8.73 o 
   6   4   0     7392.49     8170.45    114.19 o 
   8   4   0     5449.61     5883.98     86.46 o 
  10   4   0      189.08      129.09     13.28 o 
  12   4   0     3129.22     2845.05     68.15 o 
  14   4   0     3906.59     3607.43     58.16 o 
  16   4   0       38.61       36.34      8.73 o 
  18   4   0        0.20       -6.31      5.40 o 
   2   5   0        2.57        2.78      1.93 o 
   4   5   0      100.42      135.39      5.21 o 
   6   5   0     3640.72     3779.63     43.42 o 
   8   5   0     3655.41     3653.69     57.71 o 
  10   5   0       11.86        7.34      6.29 o 
  12   5   0      220.04      278.22     22.18 o 
  14   5   0       98.10      111.58     11.07 o 
  16   5   0      299.85      314.16     13.20 o 
  18   5   0       80.38       81.16      9.32 o 
   0   6   0      213.15      232.35     12.54 o 
   2   6   0     4739.53     4649.21     67.23 o 
   4   6   0     1764.54     1681.21     23.01 o 
   6   6   0      330.76      358.97      5.92 o 
   8   6   0        6.04        8.32      2.25 o 
  10   6   0      204.94      157.62      7.11 o 
  12   6   0     1055.30      948.22     33.04 o 
  14   6   0        0.20        8.42      4.41 o 
  16   6   0      102.65      106.85     12.61 o 
  18   6   0       31.31       46.71     15.55 o 
   2   7   0       99.70       72.83      5.44 o 
   4   7   0      117.87       77.25      4.01 o 
   6   7   0       36.43       39.56      4.19 o 
   8   7   0       17.98       20.16      4.16 o 
  10   7   0      227.52      233.18     13.52 o 
  12   7   0     4070.57     3792.00     61.10 o 
  14   7   0       79.26       89.71     11.41 o 
  16   7   0        3.49        4.30      5.32 o 
  18   7   0      374.24      392.90     16.85 o 
   0   8   0     3483.11     3589.50    115.25 o 
   2   8   0     1962.79     1885.46     51.97 o 
   4   8   0     1058.55     1089.02     36.90 o 
   6   8   0       23.12       27.03      5.10 o 
   8   8   0        9.08        2.50      4.39 o 
  10   8   0      112.06       96.16      9.98 o 
  12   8   0      732.01      677.39     34.81 o 
  14   8   0      127.82      119.52     19.89 o 
  16   8   0       39.76       51.13      7.80 o 
   2   9   0      347.43      330.64     13.46 o 
   4   9   0      125.72      121.43      9.43 o 
   6   9   0       92.39       90.78     10.54 o 
   8   9   0      386.48      385.67     17.73 o 
  10   9   0      172.81      185.56     12.77 o 
  12   9   0       84.44       97.18     10.69 o 
  14   9   0        1.21        2.66      6.56 o 
  16   9   0      266.62      223.81     15.85 o 
   0  10   0      240.04      300.82     19.59 o 
   2  10   0     1028.39     1012.15     26.30 o 
   4  10   0        8.09       12.95      6.33 o 
   6  10   0     1505.83     1569.30     45.63 o 
   8  10   0      254.62      294.51     17.13 o 
  10  10   0      202.09      189.36     14.31 o 
  12  10   0      111.61      115.83     12.40 o 
  14  10   0      197.26      188.92     15.95 o 
   2  11   0     2669.85     2687.91     39.43 o 
   4  11   0      424.21      428.15     17.76 o 
   6  11   0     1809.27     1790.52     52.72 o 
   8  11   0      370.80      359.26     20.53 o 
  10  11   0      823.92      881.37     32.48 o 
  12  11   0      555.93      577.52     26.08 o 
  14  11   0      163.90      156.62     15.75 o 
   0  12   0      687.07      703.31     33.95 o 
   2  12   0        4.38        6.62      3.62 o 
   4  12   0        0.04        1.94      4.67 o 
   6  12   0     2738.54     2701.80     73.85 o 
   8  12   0       39.33       35.14     10.21 o 
  10  12   0       99.18       80.65     12.81 o 
  12  12   0      242.69      219.74     19.69 o 
   2  13   0       34.80       36.83      8.60 o 
   4  13   0        9.16        4.28      8.66 o 
   6  13   0      180.13      197.63     20.62 o 
   8  13   0      580.92      535.30     29.25 o 
  10  13   0      667.92      615.98     31.18 o 
   0  14   0        5.64        5.24      9.89 o 
   2  14   0      323.26      398.05     20.70 o 
   4  14   0       72.99       40.51     13.38 o 
   6  14   0      186.19      211.34     14.14 o 
   8  14   0      306.39      361.19     26.32 o 
   2  15   0      176.11      161.79     16.16 o 
   4  15   0      136.31      148.10     21.50 o 
   1   1   1     6894.30     6800.02     90.39 o 
   2   1   1      702.54      623.29     11.27 o 
   3   1   1    14277.81    14229.36    154.52 o 
   4   1   1      307.78      234.48      5.35 o 
   5   1   1     3018.17     3334.99     47.42 o 
   6   1   1      341.78      383.57      6.42 o 
   7   1   1     2224.42     2378.09     25.43 o 
   8   1   1     2905.31     3117.61     28.89 o 
   9   1   1      849.35      886.13     10.44 o 
  10   1   1     1546.86     1490.37     19.89 o 
  11   1   1      224.42      205.76      7.75 o 
  12   1   1       56.66       49.22      3.57 o 
  13   1   1      510.24      470.06      8.06 o 
  14   1   1     4218.69     4055.18     45.21 o 
  15   1   1       25.95       29.63      4.19 o 
  16   1   1       29.00       15.65      3.97 o 
  17   1   1      552.62      584.23     13.23 o 
  18   1   1      287.02      287.05     13.73 o 
  19   1   1       21.46       14.68      4.81 o 
  20   1   1      347.62      366.72     12.07 o 
   1   2   1      889.83      833.49     18.81 o 
   2   2   1     5094.20     4680.91     51.42 o 
   3   2   1      487.12      336.78      5.53 o 
   4   2   1        0.37        4.53      1.87 o 
   5   2   1      181.36      144.13      8.87 o 
   6   2   1        0.90        1.28      2.71 o 
   7   2   1      229.50      255.39      5.66 o 
   8   2   1        0.86        8.58      1.31 o 
   9   2   1      210.78      209.02      5.60 o 
  10   2   1      117.51      137.73      3.88 o 
  11   2   1     2679.13     2667.17     28.71 o 
  12   2   1      332.14      311.73      6.88 o 
  13   2   1     1464.25     1455.06     16.07 o 
  14   2   1     2279.29     2273.99     28.42 o 
  15   2   1      354.74      365.29     10.19 o 
  16   2   1        2.87        2.01      3.40 o 
  17   2   1      148.53      148.52      7.78 o 
  18   2   1       75.60       93.93      6.85 o 
  19   2   1      188.50      226.96     10.01 o 
  20   2   1      444.42      471.93     13.62 o 
   1   3   1      141.44      129.02      2.54 o 
   2   3   1     8918.27     8484.60     65.65 o 
   3   3   1       18.53       20.68      1.39 o 
   4   3   1        0.02        1.77      0.89 o 
   5   3   1     1701.05     1903.79     24.98 o 
   6   3   1        2.98        4.02      1.93 o 
   7   3   1     1111.97     1389.76     21.20 o 
   8   3   1     3274.49     3312.21     35.61 o 
   9   3   1       37.82       40.36      2.27 o 
  10   3   1      100.21      119.65      4.11 o 
  11   3   1      686.52      664.95     11.75 o 
  12   3   1      383.75      372.67      7.32 o 
  13   3   1     1137.48     1106.93     15.69 o 
  14   3   1      146.54      154.09      6.43 o 
  15   3   1      255.21      268.44      8.38 o 
  16   3   1      148.43      146.62      7.30 o 
  17   3   1       13.70        6.92      3.85 o 
  18   3   1       49.01       51.25      5.63 o 
  19   3   1        0.04       -1.01      4.31 o 
   1   4   1     2062.62     2128.86     30.28 o 
   2   4   1        6.61       15.92      1.43 o 
   3   4   1       29.80       24.83      1.48 o 
   4   4   1      119.74      128.25      3.06 o 
   5   4   1     8075.72     8753.12     63.99 o 
   6   4   1      963.61     1040.37     10.69 o 
   7   4   1     2887.44     3066.73     34.01 o 
   8   4   1     1124.50     1117.81     14.68 o 
   9   4   1       14.46        2.26      1.77 o 
  10   4   1       18.24        6.91      1.93 o 
  11   4   1      676.51      658.59     13.37 o 
  12   4   1     1259.03     1230.74     29.70 o 
  13   4   1       37.08       49.44      3.82 o 
  14   4   1      278.46      253.78      7.82 o 
  15   4   1        0.59        1.35      4.72 o 
  16   4   1        0.98       -4.91      3.24 o 
  17   4   1       15.53        6.30      3.92 o 
  18   4   1      230.74      238.33      9.58 o 
  19   4   1       13.56       13.58      4.97 o 
   1   5   1      482.02      461.26      6.60 o 
   2   5   1     3076.24     3110.13     32.03 o 
   3   5   1       37.14       45.70      2.90 o 
   4   5   1       14.81        2.20      1.05 o 
   5   5   1       29.40       34.14      1.96 o 
   6   5   1     6084.33     6791.70     48.26 o 
   7   5   1     4710.65     5160.69     43.68 o 
   8   5   1       97.22      109.40      4.90 o 
   9   5   1       78.66      121.65      4.18 o 
  10   5   1       87.88       81.98      4.63 o 
  11   5   1       54.02       69.02      7.11 o 
  12   5   1     1102.52      991.43     18.50 o 
  13   5   1      278.25      244.51     12.66 o 
  14   5   1      213.74      201.09      7.20 o 
  15   5   1       31.72       29.71      3.96 o 
  16   5   1       49.83       42.34      4.79 o 
  17   5   1        0.00        4.15      4.11 o 
  18   5   1        0.05        2.53      6.65 o 
  19   5   1       11.92        8.72      4.81 o 
   0   6   1      732.89      657.22     19.11 o 
   1   6   1      877.94      949.11     11.52 o 
   2   6   1       54.49       63.72      3.30 o 
   3   6   1      401.06      407.58      5.62 o 
   4   6   1     2291.59     2232.27     23.36 o 
   5   6   1      196.08      232.86      4.18 o 
   6   6   1       80.23       87.64      2.74 o 
   7   6   1      290.26      343.20      6.66 o 
   8   6   1      145.67      177.99      6.11 o 
   9   6   1     1858.81     1848.89     23.91 o 
  10   6   1      119.28      151.91      6.34 o 
  11   6   1      174.96      134.41     10.78 o 
  12   6   1      155.83      104.49      9.50 o 
  13   6   1       20.92       20.28      4.49 o 
  14   6   1        1.51        0.60      2.91 o 
  15   6   1      202.46      219.89      8.38 o 
  16   6   1       28.46       29.64      4.50 o 
  17   6   1        0.23       -0.98      3.81 o 
  18   6   1      264.04      313.69     16.17 o 
   1   7   1      196.09      225.30      5.06 o 
   2   7   1     1182.00     1130.03     13.53 o 
   3   7   1        4.70        0.24      1.98 o 
   4   7   1      815.61      696.94     11.27 o 
   5   7   1        0.14       -2.76      1.60 o 
   6   7   1        3.40        1.58      1.90 o 
   7   7   1        5.30       13.02      2.85 o 
   8   7   1       78.71       80.83      4.41 o 
   9   7   1      230.68      272.92     11.68 o 
  10   7   1       70.22       58.76      5.19 o 
  11   7   1       42.96       44.96      3.74 o 
  12   7   1       49.09       39.32      7.21 o 
  13   7   1      525.04      487.72     10.40 o 
  14   7   1       56.12       49.40      4.50 o 
  15   7   1      120.94      119.64      6.57 o 
  16   7   1      294.04      295.64     11.73 o 
  17   7   1      246.52      245.34      9.46 o 
  18   7   1      427.66      493.58     13.16 o 
   0   8   1        8.98       17.59      3.48 o 
   1   8   1      166.86      188.81      5.77 o 
   2   8   1      912.23      945.26     19.32 o 
   3   8   1        1.16        1.01      3.49 o 
   4   8   1        4.48        2.42      2.87 o 
   5   8   1      448.93      440.09     10.13 o 
   6   8   1       27.74       29.88      4.22 o 
   7   8   1      112.51      130.33      7.33 o 
   8   8   1       14.92       16.33      3.59 o 
   9   8   1      229.20      247.11      8.20 o 
  10   8   1       11.56       12.69      4.37 o 
  11   8   1       75.17       76.26      6.26 o 
  12   8   1      110.53      115.28      6.15 o 
  13   8   1       28.51       40.99      8.71 o 
  14   8   1      113.54      104.31      6.33 o 
  15   8   1      264.63      267.09      9.30 o 
  16   8   1       17.28       27.84      5.21 o 
  17   8   1      315.11      362.55     12.91 o 
   1   9   1      608.11      604.72     10.63 o 
   2   9   1      891.31      943.92     16.90 o 
   3   9   1        1.02       -4.05      2.69 o 
   4   9   1     1116.61     1104.63     18.46 o 
   5   9   1      352.40      344.85     11.67 o 
   6   9   1      336.93      337.11     10.66 o 
   7   9   1       89.65       77.92      6.90 o 
   8   9   1      380.81      399.37     13.00 o 
   9   9   1      375.06      372.40     17.68 o 
  10   9   1      982.96      983.75     39.07 o 
  11   9   1        3.55        9.07      4.21 o 
  12   9   1      145.23      135.01      8.51 o 
  13   9   1       70.96       67.97      6.76 o 
  14   9   1        3.72        8.14      4.53 o 
  15   9   1        0.33       -1.22      4.52 o 
  16   9   1      707.06      825.80     20.86 o 
   0  10   1      691.75      680.59     21.10 o 
   1  10   1       32.28       32.60      3.27 o 
   2  10   1       13.67       20.54      4.43 o 
   3  10   1       84.65       99.47      8.40 o 
   4  10   1     2837.53     2835.84     37.05 o 
   5  10   1      798.19      794.59     18.00 o 
   6  10   1      208.24      172.67     10.23 o 
   7  10   1      478.75      481.38     15.73 o 
   8  10   1        0.01       -2.61      3.89 o 
   9  10   1        6.99        2.01      4.20 o 
  10  10   1      122.57      145.70      9.84 o 
  11  10   1      157.01      146.29      9.71 o 
  12  10   1      561.38      561.95     16.65 o 
  13  10   1      377.99      412.91     14.33 o 
  14  10   1      128.29      132.61     11.15 o 
  15  10   1       13.24       11.72      5.63 o 
   1  11   1      379.79      376.41      8.78 o 
   2  11   1      202.35      195.70      7.46 o 
   3  11   1      137.89      145.12      8.14 o 
   4  11   1      782.42      822.82     17.46 o 
   5  11   1     1085.08     1132.94     27.79 o 
   6  11   1      707.31      707.74     21.14 o 
   7  11   1      128.21      113.90      9.64 o 
   8  11   1       40.17       54.63      7.46 o 
   9  11   1        5.60        8.28      5.25 o 
  10  11   1        7.04       14.63      7.32 o 
  11  11   1      104.31       94.18      8.96 o 
  12  11   1      248.17      228.75     12.95 o 
  13  11   1        0.71        0.18      5.16 o 
  14  11   1       10.26        8.28      6.63 o 
   0  12   1      205.51      203.92     14.92 o 
   1  12   1       57.84       66.28      6.57 o 
   2  12   1       62.29       56.90      5.61 o 
   3  12   1       21.22       14.11      3.37 o 
   4  12   1      144.30      148.86     10.26 o 
   5  12   1     2480.69     2559.29     39.98 o 
   6  12   1      172.86      158.16     12.50 o 
   7  12   1      206.68      197.22     18.34 o 
   8  12   1      301.39      328.28     29.02 o 
   9  12   1       56.73       54.49      8.13 o 
  10  12   1       87.13       78.30      9.32 o 
  11  12   1       59.09       53.16      8.15 o 
  12  12   1       51.48       46.64      7.90 o 
   1  13   1        0.67       -3.52      4.21 o 
   2  13   1       55.25       53.99     10.65 o 
   3  13   1      715.00      759.23     16.71 o 
   4  13   1       98.62      109.47      6.82 o 
   5  13   1       40.28       42.43      6.58 o 
   6  13   1        5.87       -0.25      5.00 o 
   7  13   1       82.48       72.64      9.81 o 
   8  13   1      114.31      108.23     17.51 o 
   9  13   1       11.97       18.80      6.94 o 
  10  13   1      648.65      647.02     27.32 o 
   0  14   1       61.46       56.55     10.65 o 
   1  14   1       38.29       38.57     10.64 o 
   2  14   1        6.80       -5.13      5.05 o 
   3  14   1       78.14       77.60      9.46 o 
   4  14   1        4.21        0.86      5.09 o 
   5  14   1      103.69       97.38      6.97 o 
   6  14   1       20.69       13.88      5.16 o 
   7  14   1      642.40      666.28     19.22 o 
   8  14   1      648.43      663.88     19.12 o 
   1  15   1       17.39        3.54      5.86 o 
   2  15   1       22.16       28.68      8.04 o 
   3  15   1      119.09      136.95     14.67 o 
   4  15   1       31.50       28.86      9.50 o 
   0   0   2      429.40      434.80     10.63 o 
   5   0   2     1453.75     1282.41     25.45 o 
   6   0   2     2922.20     3165.02     61.32 o 
   7   0   2      320.91      435.08     11.14 o 
   8   0   2     1173.33     1534.34     20.79 o 
   9   0   2        1.64        4.55      1.80 o 
  10   0   2      448.82      316.67     12.75 o 
  11   0   2       38.09       42.02      6.41 o 
  12   0   2    12528.44    12614.28    173.66 o 
  13   0   2    12873.64    12782.93    177.04 o 
  14   0   2     1128.49     1095.24     19.49 o 
  15   0   2      153.87      169.56      8.30 o 
  16   0   2       30.21       32.11      6.34 o 
  17   0   2        3.25        5.16      5.14 o 
  18   0   2      296.55      289.87     23.80 o 
  19   0   2      518.61      522.11     19.35 o 
  20   0   2        4.01        5.84      8.73 o 
   1   1   2     2258.87     2173.08     37.77 o 
   2   1   2       10.54        8.02      2.07 o 
   3   1   2      875.92      831.81     10.38 o 
   4   1   2     1479.82     1675.61     25.93 o 
   5   1   2     2729.12     2613.14     90.00 o 
   6   1   2     3539.84     3807.44     44.91 o 
   7   1   2      620.29      574.04     10.29 o 
   8   1   2      421.03      522.68      9.23 o 
   9   1   2       22.82       27.02      1.97 o 
  10   1   2       62.31      108.14      3.65 o 
  11   1   2     5409.64     5278.62     62.05 o 
  12   1   2     1464.60     1505.81     19.78 o 
  13   1   2      361.16      343.16      8.54 o 
  14   1   2     1539.17     1464.88     18.61 o 
  15   1   2      370.10      350.38      7.66 o 
  16   1   2      264.36      240.26     11.33 o 
  17   1   2      110.34      109.47      6.90 o 
  18   1   2      131.79      147.45      9.92 o 
  19   1   2      630.09      642.09     15.17 o 
  20   1   2       32.48       28.55      5.59 o 
   0   2   2    18478.79    18385.08    341.31 o 
   1   2   2    12585.47    12258.15    222.31 o 
   2   2   2       83.41      144.57      4.21 o 
   3   2   2     6599.95     6318.05     71.91 o 
   4   2   2     7311.93     7135.74     69.28 o 
   5   2   2      710.99      720.63     11.59 o 
   6   2   2     7388.18     7890.79    304.17 o 
   7   2   2      498.95      688.12     11.84 o 
   8   2   2      170.04      216.11      5.31 o 
   9   2   2      553.68      576.78     10.11 o 
  10   2   2      100.01      118.35      6.17 o 
  11   2   2      495.82      446.95      8.26 o 
  12   2   2     1224.92     1174.74     16.27 o 
  13   2   2       24.65       21.16      3.13 o 
  14   2   2      417.04      387.99      8.51 o 
  15   2   2     1941.08     1880.36     22.33 o 
  16   2   2      187.20      198.69      8.00 o 
  17   2   2      147.99      176.96      8.33 o 
  18   2   2        7.43       10.53      4.27 o 
  19   2   2        0.64        2.07      5.66 o 
  20   2   2       23.71       16.36      5.21 o 
   1   3   2     1086.69     1034.17     12.32 o 
   2   3   2     7182.50     7324.33     71.22 o 
   3   3   2     4162.30     4136.18     37.44 o 
   4   3   2       97.10      122.87      3.75 o 
   5   3   2     1122.24     1082.89     15.57 o 
   6   3   2     1122.95     1490.74     17.86 o 
   7   3   2       81.70       73.96      3.04 o 
   8   3   2      203.86      172.53      5.29 o 
   9   3   2      362.07      372.28      7.30 o 
  10   3   2      155.41      170.15      6.17 o 
  11   3   2      208.47      253.29      8.18 o 
  12   3   2      955.91     1007.69     16.28 o 
  13   3   2     2069.35     2004.76     22.68 o 
  14   3   2      948.15      884.91     13.38 o 
  15   3   2      472.52      488.47      9.80 o 
  16   3   2      183.09      192.54      7.94 o 
  17   3   2      214.65      211.27      8.64 o 
  18   3   2        4.51        3.73      4.15 o 
  19   3   2      139.83      123.98      8.05 o 
   1   4   2     5663.06     5821.35     90.65 o 
   2   4   2     5961.89     6230.87     61.20 o 
   3   4   2      188.15      167.28      4.10 o 
   4   4   2      344.00      321.57      6.94 o 
   5   4   2     3202.43     3462.17     36.78 o 
   6   4   2     1117.77     1176.07     14.01 o 
   7   4   2     1437.15     1453.68     23.80 o 
   8   4   2     1789.69     1821.37     19.55 o 
   9   4   2      621.70      589.17     11.51 o 
  10   4   2      318.71      285.05      7.85 o 
  11   4   2       79.32       69.97      4.44 o 
  12   4   2     2253.81     2139.52     25.20 o 
  13   4   2        9.74        4.93      3.44 o 
  14   4   2       22.25       16.99      3.17 o 
  15   4   2        5.91       11.98      3.32 o 
  16   4   2       48.22       43.73      4.71 o 
  17   4   2        5.00        3.91      3.91 o 
  18   4   2      270.48      297.00     10.33 o 
  19   4   2      172.86      177.18     12.04 o 
   1   5   2      890.69      733.23     11.00 o 
   2   5   2        1.01        2.42      1.48 o 
   3   5   2      966.56      840.21      9.84 o 
   4   5   2      542.12      632.65      8.43 o 
   5   5   2      725.88      778.03     12.20 o 
   6   5   2       25.51       14.22      1.88 o 
   7   5   2      330.64      391.42      6.17 o 
   8   5   2      231.18      271.14      5.68 o 
   9   5   2        0.01        1.86      2.35 o 
  10   5   2        7.89       16.96      3.72 o 
  11   5   2      651.19      644.72     11.41 o 
  12   5   2       85.48       88.91      5.91 o 
  13   5   2       56.22       75.45     11.15 o 
  14   5   2       72.60       77.22      6.82 o 
  15   5   2       74.06       83.27      5.22 o 
  16   5   2        7.23        7.52      3.60 o 
  17   5   2        4.55       -4.82      3.54 o 
  18   5   2       84.65       92.59      6.87 o 
  19   5   2      323.31      311.01     11.23 o 
   0   6   2      164.35      136.11      4.80 o 
   1   6   2     2715.36     2907.56     25.61 o 
   2   6   2     2105.75     2263.31     27.39 o 
   3   6   2       65.52       80.88      4.19 o 
   4   6   2       11.63       11.48      1.71 o 
   5   6   2        5.79       13.45      1.76 o 
   6   6   2      328.52      409.02      6.97 o 
   7   6   2      344.03      357.37      7.67 o 
   8   6   2      321.29      328.66      7.61 o 
   9   6   2      413.73      416.11      8.88 o 
  10   6   2      504.18      502.91     10.93 o 
  11   6   2       17.09       10.83      3.43 o 
  12   6   2      105.68       92.61      6.78 o 
  13   6   2       36.12       23.86      9.10 o 
  14   6   2       39.23       39.12      5.72 o 
  15   6   2      300.46      296.27     15.33 o 
  16   6   2       17.10       11.96      3.81 o 
  17   6   2      411.29      448.84     11.68 o 
  18   6   2      542.25      619.19     25.77 o 
   1   7   2     3506.05     3469.02     39.94 o 
   2   7   2      486.50      611.06     11.09 o 
   3   7   2      234.89      233.82      5.97 o 
   4   7   2      223.22      189.82      9.01 o 
   5   7   2        9.82       13.58      2.81 o 
   6   7   2        0.75        2.18      1.99 o 
   7   7   2      221.04      226.92      6.34 o 
   8   7   2      557.25      611.66     10.66 o 
   9   7   2       16.70       22.77      4.23 o 
  10   7   2      232.67      204.07      9.11 o 
  11   7   2      421.88      411.24     12.32 o 
  12   7   2        1.97       -4.05      3.73 o 
  13   7   2        4.41        5.38      4.30 o 
  14   7   2       39.35       49.74      6.26 o 
  15   7   2       13.61       11.40      3.63 o 
  16   7   2       70.78       84.91      7.46 o 
  17   7   2       74.06       77.46      6.23 o 
  18   7   2       17.92       23.26      5.19 o 
   0   8   2     2486.41     2481.32     44.20 o 
   1   8   2        0.02       -0.18      1.58 o 
   2   8   2       15.77       21.77      4.07 o 
   3   8   2      107.62       95.84      8.37 o 
   4   8   2     1384.46     1310.04     24.55 o 
   5   8   2      180.09      195.01      8.84 o 
   6   8   2      796.46      745.12     14.98 o 
   7   8   2       22.62       13.86      3.81 o 
   8   8   2      163.79      168.11      6.99 o 
   9   8   2      115.65      125.78      6.35 o 
  10   8   2      271.61      270.04     17.58 o 
  11   8   2      204.04      171.76      9.83 o 
  12   8   2      207.41      221.44      7.99 o 
  13   8   2       63.66       50.70      7.24 o 
  14   8   2      100.40      129.83     10.45 o 
  15   8   2       26.21       21.52      4.80 o 
  16   8   2      219.02      242.71      9.79 o 
  17   8   2      260.32      270.36     17.97 o 
   1   9   2      107.50      118.10      5.32 o 
   2   9   2       72.03       77.38      4.80 o 
   3   9   2     4150.95     3965.53     46.54 o 
   4   9   2       81.44       83.20      5.75 o 
   5   9   2      509.75      461.74     12.03 o 
   6   9   2      701.55      695.64     15.49 o 
   7   9   2        0.91        3.25      4.35 o 
   8   9   2      914.57      913.14     20.73 o 
   9   9   2       27.55       12.00      4.20 o 
  10   9   2      200.14      209.71      9.33 o 
  11   9   2        0.56       -0.44      5.61 o 
  12   9   2      109.47       88.18     12.06 o 
  13   9   2      101.03      105.42      7.70 o 
  14   9   2       33.74       40.06      5.94 o 
  15   9   2      139.81      165.67      9.61 o 
  16   9   2      145.64      147.39     10.05 o 
   0  10   2     1763.66     1818.17     39.82 o 
   1  10   2        2.57       -0.89      3.02 o 
   2  10   2       46.10       58.45      4.44 o 
   3  10   2        4.30        2.84      2.79 o 
   4  10   2     1587.45     1573.63     24.54 o 
   5  10   2     1294.93     1301.37     52.05 o 
   6  10   2      193.13      162.71     10.67 o 
   7  10   2      364.33      345.72     13.24 o 
   8  10   2       16.26       11.82      4.74 o 
   9  10   2       21.04       28.54      5.53 o 
  10  10   2       28.21       25.55      5.38 o 
  11  10   2       68.12       64.79     13.57 o 
  12  10   2       97.53       87.42      7.96 o 
  13  10   2      214.34      193.53     12.57 o 
  14  10   2       77.58       71.09      7.66 o 
  15  10   2      114.48      124.72      9.45 o 
   1  11   2      111.04      113.59      7.51 o 
   2  11   2       28.60       31.44      3.65 o 
   3  11   2      428.41      420.93     10.13 o 
   4  11   2        3.50        5.38      3.46 o 
   5  11   2      188.15      184.08     10.48 o 
   6  11   2      150.64      150.54     11.09 o 
   7  11   2      854.94      817.26     57.47 o 
   8  11   2       41.12       31.79      6.52 o 
   9  11   2     1022.25     1013.65     25.32 o 
  10  11   2     1116.48     1130.45     27.07 o 
  11  11   2      136.16      164.78     11.65 o 
  12  11   2      120.59      144.58     10.84 o 
  13  11   2       19.65       18.25      6.00 o 
  14  11   2      117.12      124.07     38.22 o 
   0  12   2      113.21      128.40     12.12 o 
   1  12   2       75.88       72.60      6.90 o 
   2  12   2       65.02       62.44      5.26 o 
   3  12   2      252.16      252.82      8.54 o 
   4  12   2      290.04      295.99     10.73 o 
   5  12   2      806.22      770.21     18.52 o 
   6  12   2     1631.79     1583.90     28.87 o 
   7  12   2        3.51        3.56      6.31 o 
   8  12   2      215.28      198.14     17.71 o 
   9  12   2       41.63       42.36      7.55 o 
  10  12   2      365.91      329.63     14.98 o 
  11  12   2       15.90       16.09      6.44 o 
  12  12   2       61.71       65.86      8.69 o 
   1  13   2       20.46       30.00      6.27 o 
   2  13   2       78.78       94.07      8.22 o 
   3  13   2      255.86      280.18      9.96 o 
   4  13   2       97.66       89.31      8.05 o 
   5  13   2     1169.20     1212.89     24.53 o 
   6  13   2      542.66      553.48     18.97 o 
   7  13   2      156.86      139.88     10.00 o 
   8  13   2      177.51      176.21     17.37 o 
   9  13   2      137.38      125.08     11.99 o 
  10  13   2        0.79       -3.48      6.00 o 
   0  14   2      178.59      175.75     15.82 o 
   1  14   2      181.82      170.13     12.54 o 
   2  14   2      120.08      120.32      9.65 o 
   3  14   2       18.05       10.64      9.62 o 
   4  14   2      237.18      229.20     11.62 o 
   5  14   2      238.83      240.08      9.53 o 
   6  14   2       11.87       25.46      6.28 o 
   7  14   2       33.75       31.22      6.79 o 
   8  14   2      263.76      225.72     12.81 o 
   1  15   2       31.66       21.90      6.78 o 
   2  15   2        1.44        0.44      6.49 o 
   3  15   2       88.62      107.21     17.25 o 
   4  15   2       44.77       41.90     13.78 o 
   1   1   3     2082.81     2093.64     30.85 o 
   2   1   3     7603.84     7857.91     86.87 o 
   3   1   3       80.57       38.87      2.96 o 
   4   1   3     1824.88     1926.16     30.86 o 
   6   1   3      837.69      947.01     12.57 o 
   7   1   3     1387.11     1509.02     18.42 o 
   8   1   3      485.28      481.02     10.63 o 
   9   1   3      768.96      835.49     11.79 o 
  10   1   3      144.55      155.26      4.14 o 
  11   1   3      193.97      190.19      5.96 o 
  12   1   3     1272.98     1319.66     16.70 o 
  13   1   3       74.67       80.33      4.95 o 
  14   1   3      524.80      522.19     11.05 o 
  15   1   3      344.88      350.71      8.51 o 
  16   1   3       58.30       70.08      6.41 o 
  17   1   3       74.06       71.91      5.95 o 
  18   1   3       87.42       86.61      6.78 o 
  19   1   3       15.24       17.04      4.94 o 
  20   1   3       80.82       91.12      7.62 o 
   0   2   3    26346.50    25080.83    470.01 o 
   1   2   3    74491.95    72941.94    555.57 o 
   2   2   3    16854.42    16433.44    193.73 o 
   3   2   3      478.52      464.87      9.54 o 
   4   2   3        2.60        6.73      1.70 o 
   5   2   3        8.60        5.51      3.70 o 
   6   2   3      594.16      672.71     12.67 o 
   7   2   3     1851.25     1890.34     22.94 o 
   8   2   3     4713.25     5212.53     62.97 o 
   9   2   3     1215.06     1312.00     24.24 o 
  10   2   3      449.48      429.44     12.15 o 
  11   2   3      489.17      466.98     11.90 o 
  12   2   3     1366.90     1315.78     16.36 o 
  13   2   3     1924.92     1811.64     23.29 o 
  14   2   3      585.25      528.09     10.49 o 
  15   2   3      278.22      260.03      7.45 o 
  16   2   3      241.97      242.47      7.65 o 
  17   2   3      106.88       94.97     10.83 o 
  18   2   3        5.25        3.32      4.19 o 
  19   2   3      279.38      292.22     10.54 o 
  20   2   3        8.13       -3.38      4.44 o 
   1   3   3    22973.55    22492.53    188.10 o 
   2   3   3     8007.78     7734.48     75.06 o 
   3   3   3     2540.26     2594.83     28.54 o 
   4   3   3      154.05      149.15      3.98 o 
   5   3   3     2018.69     2244.15     34.72 o 
   6   3   3     5703.80     6060.86     54.94 o 
   7   3   3       10.74       23.78      2.64 o 
   8   3   3     1008.56     1077.91     15.37 o 
   9   3   3        0.11        2.33      2.26 o 
  10   3   3      523.37      542.30     10.72 o 
  11   3   3      627.08      721.52     13.17 o 
  12   3   3      662.18      625.12     12.68 o 
  13   3   3      703.61      745.63     12.95 o 
  14   3   3       96.49       71.05      5.52 o 
  15   3   3      308.06      304.82      7.91 o 
  16   3   3      821.06      794.22     12.78 o 
  17   3   3      411.68      430.73     11.40 o 
  18   3   3      168.84      161.59      8.45 o 
  19   3   3        2.32        5.16      4.56 o 
   1   4   3     1021.04     1197.06     20.32 o 
   2   4   3     2048.58     2032.48     22.59 o 
   3   4   3       85.78       77.96      3.80 o 
   4   4   3     1499.57     1591.13     19.35 o 
   5   4   3        4.63       12.59      2.45 o 
   6   4   3      215.47      179.63      4.91 o 
   7   4   3      532.90      529.33      9.71 o 
   8   4   3      262.11      272.33      6.07 o 
   9   4   3      939.05     1005.98     16.25 o 
  10   4   3      693.86      653.86     12.24 o 
  11   4   3      338.46      337.99     11.45 o 
  12   4   3      446.65      537.22     15.80 o 
  13   4   3        0.19        4.10      3.16 o 
  14   4   3       49.86       36.88      4.83 o 
  15   4   3      393.20      393.83     15.17 o 
  16   4   3        0.93       -1.58      4.04 o 
  17   4   3      533.99      566.74     12.97 o 
  18   4   3      189.13      224.19      9.23 o 
  19   4   3        0.07       -3.10      4.27 o 
   1   5   3      207.52      224.54      8.19 o 
   2   5   3      698.38      646.45     11.67 o 
   3   5   3      272.38      252.45      7.23 o 
   4   5   3      828.93      732.45     10.22 o 
   5   5   3      100.16       99.96      5.26 o 
   6   5   3      352.86      326.43      7.53 o 
   7   5   3      190.30      181.10      5.47 o 
   8   5   3      114.74      141.00      5.90 o 
   9   5   3       41.41       32.65      3.63 o 
  10   5   3      129.28      126.73      6.50 o 
  11   5   3      619.94      522.08     10.47 o 
  12   5   3      195.03      218.16      9.98 o 
  13   5   3       10.43        1.95      3.24 o 
  14   5   3       53.45       64.05     10.77 o 
  15   5   3      480.85      524.16     15.10 o 
  16   5   3      323.15      357.23      9.59 o 
  17   5   3       64.46       64.13      8.54 o 
  18   5   3      110.69      122.69      7.54 o 
  19   5   3      749.88      869.70     17.83 o 
   0   6   3     8098.01     8502.93    113.79 o 
   1   6   3     3391.00     3574.68     38.90 o 
   2   6   3      861.28      903.11     11.23 o 
   3   6   3      223.48      250.93      7.38 o 
   4   6   3      288.48      290.58     12.27 o 
   5   6   3      446.20      497.06      8.83 o 
   6   6   3      299.23      321.27      6.23 o 
   7   6   3      416.05      423.05      8.55 o 
   8   6   3      360.69      351.82      8.00 o 
   9   6   3     2780.00     2697.98     30.08 o 
  10   6   3      141.06      162.99      6.53 o 
  11   6   3      142.17      100.76      5.62 o 
  12   6   3       29.01       20.39      4.21 o 
  13   6   3     1436.07     1329.98     24.80 o 
  14   6   3        0.10       -1.50      4.22 o 
  15   6   3       71.78       81.53      7.80 o 
  16   6   3       75.68       56.14      7.69 o 
  17   6   3       52.34       67.63      5.76 o 
  18   6   3        5.48        5.25      4.40 o 
   1   7   3      228.58      311.16      7.46 o 
   2   7   3      124.32      125.23      5.10 o 
   3   7   3      500.20      463.75      9.86 o 
   4   7   3     3061.82     2924.47     39.60 o 
   5   7   3      515.99      477.78      9.09 o 
   6   7   3      891.82      927.82     12.37 o 
   7   7   3       35.32       37.46      2.32 o 
   8   7   3      512.58      515.27     10.23 o 
   9   7   3     1600.02     1751.40     27.37 o 
  10   7   3      999.35      903.09     29.95 o 
  11   7   3       55.58       64.62      6.34 o 
  12   7   3      461.99      417.35     28.61 o 
  13   7   3       14.00       20.00      5.09 o 
  14   7   3      133.77      134.07      9.36 o 
  15   7   3      928.72      950.91     27.24 o 
  16   7   3        2.84        3.60      6.39 o 
  17   7   3       29.51       26.58      7.30 o 
   0   8   3      279.40      263.41     11.33 o 
   1   8   3      647.43      703.17      9.94 o 
   2   8   3      567.52      558.44     11.33 o 
   3   8   3      127.48      116.60      7.37 o 
   4   8   3       17.39       19.89      4.02 o 
   5   8   3      116.46      119.00      6.34 o 
   6   8   3      741.04      670.02     14.20 o 
   7   8   3     1864.11     1910.86     28.41 o 
   8   8   3      101.66      104.41      5.90 o 
   9   8   3        5.57        3.56      3.48 o 
  10   8   3       96.10      117.45      8.23 o 
  11   8   3     1163.45     1173.04     46.91 o 
  12   8   3       63.61       73.82      8.59 o 
  13   8   3       11.72       18.51      6.09 o 
  14   8   3       45.85       34.58      7.62 o 
  15   8   3       15.81       14.34      9.13 o 
  16   8   3       26.66       30.62      4.93 o 
  17   8   3       67.16       71.07      6.62 o 
   1   9   3       54.08       47.83      2.62 o 
   2   9   3      146.38      144.66      8.17 o 
   3   9   3      116.81      101.37      5.39 o 
   4   9   3      208.36      244.69      9.83 o 
   5   9   3       51.78       60.47      6.19 o 
   6   9   3      328.16      319.68     10.43 o 
   7   9   3      570.83      630.23     25.19 o 
   8   9   3        2.81        7.72      3.92 o 
   9   9   3      600.26      624.52     16.22 o 
  10   9   3      498.46      488.45     14.00 o 
  11   9   3       16.13        6.60      4.02 o 
  12   9   3      348.82      358.94     11.85 o 
  13   9   3       75.33       63.43      6.23 o 
  14   9   3       26.62       26.24      5.09 o 
  15   9   3      108.49       98.35      7.76 o 
  16   9   3       27.84       30.32      6.12 o 
   0  10   3      319.55      320.74     16.13 o 
   1  10   3     2064.44     2007.96     42.88 o 
   2  10   3        2.19        3.35      2.65 o 
   3  10   3       73.05       74.55      5.03 o 
   4  10   3      119.02      130.06      6.50 o 
   5  10   3      122.55      106.10      8.10 o 
   6  10   3      151.32      139.66     20.80 o 
   7  10   3      190.61      154.92     10.21 o 
   8  10   3       12.94        5.30      4.34 o 
   9  10   3      547.15      544.91     16.61 o 
  10  10   3       74.25       70.34      7.29 o 
  11  10   3      202.99      161.83      9.82 o 
  12  10   3       65.86       75.17     10.05 o 
  13  10   3        2.92        2.15      4.58 o 
  14  10   3      339.42      303.67     12.43 o 
  15  10   3       20.96       27.15      6.29 o 
   1  11   3      324.89      357.83     11.41 o 
   2  11   3        1.51        1.73      2.33 o 
   3  11   3       38.60       42.85      4.42 o 
   4  11   3      142.64      123.58      6.68 o 
   5  11   3       80.43       83.57      6.48 o 
   6  11   3      180.03      169.47     12.69 o 
   7  11   3      384.38      403.48     15.90 o 
   8  11   3      718.28      730.57     21.16 o 
   9  11   3      851.36      855.92     23.01 o 
  10  11   3        0.27       -1.01      4.61 o 
  11  11   3        0.85       -6.73      4.61 o 
  12  11   3        1.09        1.53      5.03 o 
  13  11   3      118.38       96.65      8.99 o 
  14  11   3      137.26      131.59     12.96 o 
   0  12   3        1.74        2.45     13.11 o 
   1  12   3      136.46      127.72      7.22 o 
   2  12   3      233.35      237.64     11.36 o 
   3  12   3       62.38       65.91      4.80 o 
   4  12   3      112.21      108.42      7.20 o 
   5  12   3      226.81      209.41     10.78 o 
   6  12   3      207.26      182.86     10.43 o 
   7  12   3      681.73      686.11     18.37 o 
   8  12   3       83.03       76.19     21.38 o 
   9  12   3       48.97       58.40      8.36 o 
  10  12   3      273.16      321.10     15.42 o 
  11  12   3        2.05       -0.65      5.34 o 
  12  12   3      192.84      196.74     18.81 o 
   1  13   3      213.39      203.99     11.14 o 
   2  13   3      191.29      176.57     10.51 o 
   3  13   3      508.61      537.88     18.03 o 
   4  13   3        0.89        3.47      5.67 o 
   5  13   3      118.23      115.49     10.14 o 
   6  13   3       35.89       37.43      6.50 o 
   7  13   3      322.29      310.85     12.66 o 
   8  13   3       29.08       36.72      7.06 o 
   9  13   3       16.08        8.35      5.60 o 
  10  13   3        2.63        0.09      5.95 o 
   0  14   3      253.78      205.78     17.07 o 
   1  14   3       47.56       58.73      8.94 o 
   2  14   3       49.28       43.39      8.01 o 
   3  14   3      264.29      321.98     16.12 o 
   4  14   3      284.11      276.17     12.81 o 
   5  14   3      634.80      589.44     23.61 o 
   6  14   3      106.23      120.70      9.13 o 
   7  14   3        1.08       -0.36      6.12 o 
   8  14   3       47.24       44.17      7.50 o 
   1  15   3       38.25       37.42      7.43 o 
   2  15   3      263.79      278.84     16.73 o 
   3  15   3       47.69       44.86     10.38 o 
   0   0   4     1151.84      980.36     23.36 o 
   1   0   4    10174.55    10389.43    197.76 o 
   2   0   4      816.50      652.75     15.79 o 
   3   0   4    15173.75    14864.90    196.88 o 
   4   0   4      403.56      518.94     12.13 o 
   5   0   4     7048.32     7548.06    141.62 o 
   6   0   4     2163.42     2547.42     26.79 o 
   7   0   4     3762.72     4157.25     47.65 o 
   8   0   4       83.86      147.22      4.71 o 
   9   0   4       28.57       28.06      2.85 o 
  10   0   4       43.76       46.07      4.87 o 
  11   0   4       71.02       71.22     12.67 o 
  12   0   4     1348.69     1375.20     28.46 o 
  13   0   4      413.85      417.68     13.41 o 
  14   0   4       48.27       41.26      6.07 o 
  15   0   4        6.39       -2.02      4.32 o 
  16   0   4      222.25      241.78     11.98 o 
  17   0   4      353.02      347.43     15.04 o 
  18   0   4      197.80      208.86     13.54 o 
  19   0   4      361.59      379.21     18.08 o 
  20   0   4       49.11       35.81      8.41 o 
   1   1   4       92.55      100.68      3.67 o 
   2   1   4     5352.75     5382.44     65.44 o 
   3   1   4    16829.72    16712.83    223.15 o 
   4   1   4      290.58      280.61      8.66 o 
   5   1   4     1741.38     1777.49     75.14 o 
   6   1   4     1410.85     1593.02     22.23 o 
   7   1   4     1588.24     1721.07     31.90 o 
   8   1   4     2026.22     2099.83     29.09 o 
   9   1   4      284.43      230.60      7.52 o 
  10   1   4     1518.11     1510.91     16.38 o 
  11   1   4       89.38      107.31      4.84 o 
  12   1   4        4.10       17.46      2.86 o 
  13   1   4      138.83      154.63      7.50 o 
  14   1   4        1.99       -0.87      2.72 o 
  15   1   4       11.98       10.68      3.51 o 
  16   1   4       63.06       64.17      5.56 o 
  17   1   4      259.92      274.61      7.61 o 
  18   1   4       23.55       21.54      4.90 o 
  19   1   4        7.79        5.08      4.54 o 
  20   1   4      112.02      111.84      8.06 o 
   0   2   4    13405.06    13030.90    141.96 o 
   1   2   4    11793.86    11876.72     84.82 o 
   2   2   4    39987.08    39329.49    378.58 o 
   3   2   4     5879.67     5911.65     58.83 o 
   4   2   4     2012.10     2007.70     32.83 o 
   5   2   4     1292.18     1374.35     25.76 o 
   6   2   4     6510.75     6915.26     69.61 o 
   7   2   4     1450.38     1647.80     21.13 o 
   8   2   4       98.03       97.12      5.26 o 
   9   2   4       31.71        6.08      2.86 o 
  10   2   4      680.20      755.27     18.04 o 
  11   2   4       17.66       31.21      5.77 o 
  12   2   4      680.15      598.21     12.44 o 
  13   2   4      827.49      777.61     12.08 o 
  14   2   4        8.30        2.09      2.84 o 
  15   2   4      146.67      154.71      6.89 o 
  16   2   4      154.69      142.61      8.35 o 
  17   2   4       22.86       25.43      3.63 o 
  18   2   4      159.16      156.16      8.40 o 
  19   2   4       25.03       15.23      4.88 o 
   1   3   4    41957.79    41337.00    314.60 o 
   2   3   4        0.59        7.83      1.37 o 
   3   3   4     1713.85     1634.71     27.44 o 
   4   3   4        0.01       -0.94      1.37 o 
   5   3   4     5005.58     5099.28     46.93 o 
   6   3   4     2199.36     2393.13     24.85 o 
   7   3   4      178.87      181.00      5.77 o 
   8   3   4      395.07      391.45     10.96 o 
   9   3   4        9.14       20.29      5.19 o 
  10   3   4       52.49       36.01      4.56 o 
  11   3   4     1050.75     1006.99     20.17 o 
  12   3   4      568.06      480.14     13.03 o 
  13   3   4       71.72       83.44      5.89 o 
  14   3   4        0.52       -0.24      2.44 o 
  15   3   4      157.24      190.75      6.69 o 
  16   3   4      464.72      442.37     19.73 o 
  17   3   4      599.41      640.13     11.85 o 
  18   3   4      258.42      268.34     10.00 o 
  19   3   4      136.77      148.73      8.62 o 
   0   4   4     1483.15     1512.29     31.64 o 
   1   4   4      275.31      308.07      5.35 o 
   2   4   4      479.65      526.92      7.37 o 
   3   4   4       20.82       31.85      2.78 o 
   4   4   4      225.14      210.92     11.92 o 
   5   4   4      130.74      117.70      4.25 o 
   6   4   4       51.31       76.08      5.67 o 
   7   4   4      340.93      325.02      9.63 o 
   8   4   4      509.05      542.29     10.60 o 
   9   4   4      422.93      476.17     10.23 o 
  10   4   4       61.14       63.04     11.28 o 
  11   4   4       23.02       31.86      4.99 o 
  12   4   4      793.91      693.43     13.94 o 
  13   4   4     1783.84     1568.68     34.29 o 
  14   4   4        0.00        4.78      3.41 o 
  15   4   4        1.70        1.09      5.23 o 
  16   4   4        6.33       12.26      3.36 o 
  17   4   4       13.39       10.75      3.34 o 
  18   4   4      181.08      189.75      8.90 o 
  19   4   4      100.94      105.37      7.51 o 
   1   5   4      571.86      637.89     10.17 o 
   2   5   4       16.32       31.89      2.71 o 
   3   5   4      222.70      205.31      6.63 o 
   4   5   4      649.89      608.19     11.03 o 
   5   5   4        7.06        4.90      2.52 o 
   6   5   4      464.05      464.50     10.90 o 
   7   5   4       72.17      112.42      6.36 o 
   8   5   4        6.37        7.17      2.77 o 
   9   5   4       17.69       15.29      4.62 o 
  10   5   4        4.19        1.72      2.88 o 
  11   5   4        3.72        1.31      3.09 o 
  12   5   4       15.72       14.02      3.45 o 
  13   5   4     1296.72     1171.87     17.97 o 
  14   5   4     3286.90     3110.27     35.96 o 
  15   5   4      276.54      254.01     13.86 o 
  16   5   4      163.68      170.85     10.60 o 
  17   5   4        0.41        5.11      4.66 o 
  18   5   4       17.32       20.28      4.67 o 
  19   5   4        0.57        3.16      4.56 o 
   0   6   4     1112.63     1157.25     18.86 o 
   1   6   4       10.10        9.76      3.48 o 
   2   6   4       84.34      121.44      4.11 o 
   3   6   4       48.20       48.93      3.48 o 
   4   6   4     2635.86     2714.17     27.21 o 
   5   6   4       16.75        7.54      1.57 o 
   6   6   4     1971.51     1930.32     25.45 o 
   7   6   4      224.26      231.45     12.30 o 
   8   6   4      170.36      191.85      7.05 o 
   9   6   4       70.73       89.42      5.15 o 
  10   6   4      374.33      372.16      9.10 o 
  11   6   4      235.01      223.01      7.56 o 
  12   6   4       36.67       46.30      4.65 o 
  13   6   4      142.93      152.29      7.43 o 
  14   6   4      163.59      138.16      9.25 o 
  15   6   4      561.24      506.42     15.58 o 
  16   6   4      173.32      165.71     10.81 o 
  17   6   4       19.12       32.13     10.60 o 
  18   6   4      270.85      309.46     10.39 o 
   1   7   4     1391.50     1335.13     16.26 o 
   2   7   4     1440.15     1458.59     15.91 o 
   3   7   4      788.89      763.40     11.65 o 
   4   7   4      699.03      673.15     15.02 o 
   5   7   4      412.60      497.29      8.44 o 
   6   7   4        1.13       -0.62      2.02 o 
   7   7   4     2452.27     2513.65     23.11 o 
   8   7   4        4.71        0.27      2.76 o 
   9   7   4       88.61       69.85      4.99 o 
  10   7   4       54.87       73.10      5.87 o 
  11   7   4      425.34      383.00     11.13 o 
  12   7   4       65.97       53.84      6.47 o 
  13   7   4      115.39       80.92      7.58 o 
  14   7   4      130.87      116.77     10.34 o 
  15   7   4      286.99      294.39     13.33 o 
  16   7   4       26.55       18.32      6.05 o 
  17   7   4        6.20        5.58      6.30 o 
   0   8   4      850.10      844.64     24.30 o 
   1   8   4      834.85      824.93     11.87 o 
   2   8   4        0.47       -0.05      2.31 o 
   3   8   4        0.00       -1.35      1.88 o 
   4   8   4      969.39      945.64     15.41 o 
   5   8   4     3839.46     3783.51     38.66 o 
   6   8   4     2420.46     2425.66     30.57 o 
   7   8   4      182.63      167.56      6.68 o 
   8   8   4     1168.52     1095.53     17.05 o 
   9   8   4      762.40      747.44     14.36 o 
  10   8   4      110.62      127.28     28.03 o 
  11   8   4      114.53      111.45     18.21 o 
  12   8   4      649.67      619.60     20.15 o 
  13   8   4        1.87       -7.75      5.05 o 
  14   8   4        0.26        0.44      5.92 o 
  15   8   4       80.83       85.74     10.35 o 
  16   8   4      159.04      143.11     12.88 o 
  17   8   4       47.89       44.90      9.47 o 
   1   9   4        2.32        5.24      2.57 o 
   2   9   4       67.09       58.44      4.17 o 
   3   9   4      295.63      296.83      7.85 o 
   4   9   4      657.43      610.77     11.57 o 
   5   9   4      141.85      140.76      8.14 o 
   6   9   4     1122.31     1120.02     26.51 o 
   7   9   4      654.34      673.09     37.52 o 
   8   9   4       55.82       57.39      6.17 o 
   9   9   4      254.41      226.89      9.73 o 
  10   9   4     1043.08      996.85     21.43 o 
  11   9   4      272.27      282.39     10.59 o 
  12   9   4        5.82        2.42      3.70 o 
  13   9   4        3.72        4.81      3.81 o 
  14   9   4        3.97        4.64      3.98 o 
  15   9   4        6.76        4.41      4.34 o 
  16   9   4      216.19      248.58     10.80 o 
   0  10   4       54.61       61.56      8.71 o 
   1  10   4       26.03       21.90      6.23 o 
   2  10   4        5.13        6.30      2.72 o 
   3  10   4       96.39      110.44      5.84 o 
   4  10   4       10.11       18.27      3.56 o 
   5  10   4       39.16       39.55      4.83 o 
   6  10   4      948.06      938.43     27.28 o 
   7  10   4      496.56      454.50     21.81 o 
   8  10   4       63.23       59.73     17.13 o 
   9  10   4      158.71      141.21      9.70 o 
  10  10   4       91.35       89.86      7.78 o 
  11  10   4      255.82      253.57     11.11 o 
  12  10   4       16.85       15.12      5.10 o 
  13  10   4       76.18       69.33      8.55 o 
  14  10   4       10.07       16.18      5.24 o 
  15  10   4        1.89       -3.34      4.85 o 
   1  11   4       57.92       59.99      6.02 o 
   2  11   4      814.25      807.09     23.16 o 
   3  11   4       64.30       67.67      4.98 o 
   4  11   4       40.46       33.26      5.05 o 
   5  11   4      234.43      233.29      9.17 o 
   6  11   4      503.63      517.52     18.23 o 
   7  11   4      520.79      542.20     15.02 o 
   8  11   4        1.82        1.89      5.09 o 
   9  11   4      604.93      543.87     18.01 o 
  10  11   4        2.49        1.76      5.00 o 
  11  11   4       91.46      102.47      9.34 o 
  12  11   4        0.07        3.62      5.36 o 
  13  11   4      191.69      213.93     12.03 o 
   0  12   4     1856.63     1864.45     42.80 o 
   1  12   4       62.86       62.77      6.69 o 
   2  12   4       62.82       58.05      6.58 o 
   3  12   4      147.72      148.92      9.28 o 
   4  12   4       65.56       61.44      5.71 o 
   5  12   4       66.67       61.37      8.78 o 
   6  12   4      684.23      674.31     17.41 o 
   7  12   4       10.24        3.57      4.74 o 
   8  12   4       29.93       20.73      8.14 o 
   9  12   4        1.35        0.69      4.64 o 
  10  12   4       74.16       70.27     10.20 o 
  11  12   4       92.35       97.74      9.87 o 
  12  12   4      365.62      334.96     15.26 o 
   1  13   4      466.52      465.33     14.78 o 
   2  13   4       52.97       42.29      5.02 o 
   3  13   4       58.31       60.79      8.19 o 
   4  13   4      793.12      787.17     43.24 o 
   5  13   4        0.01        3.76      5.51 o 
   6  13   4      380.56      396.48     13.90 o 
   7  13   4        0.71        7.19      5.41 o 
   8  13   4       28.87       28.28      6.38 o 
   9  13   4       21.40       30.28      6.99 o 
  10  13   4        0.02       -1.63      5.23 o 
   0  14   4      263.66      266.73     19.01 o 
   1  14   4       98.51       99.08     10.70 o 
   2  14   4       11.62        3.91      6.22 o 
   3  14   4        8.02       19.20      6.66 o 
   4  14   4      227.11      219.99     16.80 o 
   5  14   4      123.90      113.29     12.89 o 
   6  14   4      456.87      504.89     20.46 o 
   7  14   4        8.37        4.67      5.51 o 
   1  15   4       98.86       89.34     10.80 o 
   2  15   4        3.83       -0.73      6.61 o 
   3  15   4       34.15       27.11     22.68 o 
   1   1   5        5.02        1.93      1.21 o 
   2   1   5     8526.86     8405.96     72.34 o 
   3   1   5     1184.07     1218.09     15.09 o 
   4   1   5     2398.86     2402.44     38.17 o 
   5   1   5      134.88      154.19      4.57 o 
   6   1   5     1374.64     1522.28     17.18 o 
   7   1   5     1253.57     1212.62     18.91 o 
   8   1   5       19.11       10.53      2.68 o 
   9   1   5      715.47      749.02     14.53 o 
  10   1   5     3489.02     3330.45     36.64 o 
  11   1   5     2504.29     2434.64     26.51 o 
  12   1   5        0.03        1.07      2.16 o 
  13   1   5       69.75       73.23      4.43 o 
  14   1   5       19.84       17.66      3.29 o 
  15   1   5      105.49       89.70      7.60 o 
  16   1   5       49.50       48.75      5.11 o 
  17   1   5       28.50       37.72      4.54 o 
  18   1   5       15.78       17.98      3.76 o 
  19   1   5      308.97      312.97     10.90 o 
   0   2   5       19.92       47.51      2.64 o 
   1   2   5    15105.89    14674.66    104.70 o 
   2   2   5      216.47      166.60      3.25 o 
   3   2   5        0.59        1.73      1.47 o 
   4   2   5     3797.78     3909.48     47.72 o 
   5   2   5     9290.46    10055.05    232.62 o 
   6   2   5     3257.58     3403.24     44.07 o 
   7   2   5     1118.21     1243.89     20.97 o 
   8   2   5      508.04      572.53     14.78 o 
   9   2   5     2344.17     2317.69     41.74 o 
  10   2   5      228.53      232.62     11.54 o 
  11   2   5     5361.08     4976.83     54.57 o 
  12   2   5     3651.61     3561.81     42.04 o 
  13   2   5        5.66        6.91      2.51 o 
  14   2   5       17.01       15.75      3.06 o 
  15   2   5      234.11      225.08      7.88 o 
  16   2   5      101.30       95.15      6.14 o 
  17   2   5      102.76       89.22      5.73 o 
  18   2   5       79.68       74.72      5.08 o 
  19   2   5        5.96       15.70      4.85 o 
   1   3   5      350.20      422.40      5.65 o 
   2   3   5     1228.13     1132.94     12.01 o 
   3   3   5    10923.51    11257.55    108.66 o 
   4   3   5     4622.59     4804.47     40.66 o 
   5   3   5     2875.85     3208.84     35.76 o 
   6   3   5      429.74      435.62      8.10 o 
   7   3   5      644.19      502.74     20.01 o 
   8   3   5       15.07       18.19      3.13 o 
   9   3   5       54.21       56.76      6.83 o 
  10   3   5      854.44      804.03     13.07 o 
  11   3   5      224.08      211.61      7.98 o 
  12   3   5     1200.71     1223.00     19.64 o 
  13   3   5     1500.28     1356.30     21.54 o 
  14   3   5       27.89       20.48      4.41 o 
  15   3   5      270.09      301.82      9.49 o 
  16   3   5      626.82      576.23     11.34 o 
  17   3   5      648.45      629.43     12.53 o 
  18   3   5      685.13      698.01     13.04 o 
  19   3   5      205.19      261.38     10.69 o 
   0   4   5     2053.76     2303.21     47.32 o 
   1   4   5     2240.34     2250.95     19.04 o 
   2   4   5      912.65      842.24      9.76 o 
   3   4   5     1163.25     1179.13     11.71 o 
   4   4   5      959.55     1095.76     13.74 o 
   5   4   5      558.11      646.94     13.22 o 
   6   4   5      514.24      612.14     10.25 o 
   7   4   5      351.76      299.72      7.28 o 
   8   4   5      691.72      770.48     16.37 o 
   9   4   5       27.98       39.37      4.03 o 
  10   4   5      119.56      104.15      5.94 o 
  11   4   5      116.60      105.44      6.32 o 
  12   4   5        1.74        4.97      3.32 o 
  13   4   5      336.19      294.48      9.65 o 
  14   4   5       61.34       81.73      6.83 o 
  15   4   5     1361.66     1237.99     19.55 o 
  16   4   5      160.70      135.69     11.29 o 
  17   4   5      781.95      798.06     14.24 o 
  18   4   5       39.95       33.12      4.79 o 
  19   4   5       25.78       16.96      5.47 o 
   1   5   5     1457.05     1590.24     16.19 o 
   2   5   5       59.38       83.10      3.32 o 
   3   5   5       33.77       49.05      2.54 o 
   4   5   5     1634.96     1623.53     15.30 o 
   5   5   5      986.57     1010.40     15.71 o 
   6   5   5      224.87      190.38      7.71 o 
   7   5   5        1.49        4.87      3.03 o 
   8   5   5       35.55       29.62      8.48 o 
   9   5   5        0.15        1.73      2.78 o 
  10   5   5      905.39      896.03     27.05 o 
  11   5   5       68.95       58.78      5.20 o 
  12   5   5       14.59        6.33      3.61 o 
  13   5   5      513.92      501.13     12.72 o 
  14   5   5      549.51      580.51     12.73 o 
  15   5   5        8.31       11.09      4.04 o 
  16   5   5        7.56        8.44      4.70 o 
  17   5   5       22.57       12.44      7.06 o 
  18   5   5      366.34      357.42     12.79 o 
   0   6   5        0.26        0.07      2.28 o 
   1   6   5      194.57      245.65      5.24 o 
   2   6   5      466.27      409.52      7.90 o 
   3   6   5     1109.36     1191.47     15.10 o 
   4   6   5     4045.90     4389.24     32.96 o 
   5   6   5     1089.37     1025.12     12.30 o 
   6   6   5     1427.56     1444.71     44.69 o 
   7   6   5        3.34        8.73      3.17 o 
   8   6   5        0.06       -0.50      2.83 o 
   9   6   5      216.68      225.76      7.95 o 
  10   6   5      395.36      377.99     10.27 o 
  11   6   5      567.25      563.70     12.91 o 
  12   6   5       64.12       61.64      6.40 o 
  13   6   5     1816.31     1722.28     23.92 o 
  14   6   5      109.17      109.14      7.73 o 
  15   6   5        0.16        3.65      4.33 o 
  16   6   5      210.56      183.55     18.46 o 
  17   6   5      102.37       98.44      9.42 o 
  18   6   5      215.41      235.39     12.29 o 
   1   7   5       33.45       25.56      2.62 o 
   2   7   5      775.20      756.75     11.58 o 
   3   7   5      317.68      303.78      7.94 o 
   4   7   5     1679.57     1760.61     19.17 o 
   5   7   5     1755.28     1745.59     22.96 o 
   6   7   5       64.08       49.24      5.30 o 
   7   7   5     1383.65     1241.34     20.12 o 
   8   7   5      146.46      150.67      8.29 o 
   9   7   5     1174.96     1139.34     29.39 o 
  10   7   5       45.35       44.82      4.58 o 
  11   7   5       72.25       54.45      5.63 o 
  12   7   5       58.53       57.95      6.85 o 
  13   7   5      310.42      267.34     11.94 o 
  14   7   5       61.57       51.83      7.08 o 
  15   7   5        0.51       -0.65      4.91 o 
  16   7   5      152.95      178.01     13.79 o 
  17   7   5       32.51       44.25      9.11 o 
   0   8   5        3.02        7.28      3.50 o 
   1   8   5       69.37       88.79      4.41 o 
   2   8   5        5.04        1.73      2.29 o 
   3   8   5      353.75      343.53      7.27 o 
   4   8   5        1.50        0.61      2.22 o 
   5   8   5     1680.72     1745.48     21.21 o 
   6   8   5      736.20      648.65     11.04 o 
   7   8   5      275.55      309.89      8.51 o 
   8   8   5      446.54      436.64      9.81 o 
   9   8   5       14.65        8.64      4.61 o 
  10   8   5       90.21      120.51     21.86 o 
  11   8   5      783.44      710.57     18.29 o 
  12   8   5       41.40       62.69      8.68 o 
  13   8   5      246.29      240.38     13.94 o 
  14   8   5        1.76       -7.34      5.48 o 
  15   8   5        1.13       -3.44      6.12 o 
  16   8   5      274.74      288.23     16.44 o 
   1   9   5      296.44      305.53      7.40 o 
   2   9   5      120.57      119.41      4.92 o 
   3   9   5      163.54      154.72      6.44 o 
   4   9   5      254.76      241.44      8.23 o 
   5   9   5       64.17       80.42      5.53 o 
   6   9   5      604.43      604.46     12.80 o 
   7   9   5     2668.47     2665.97     45.77 o 
   8   9   5       49.56       50.62      5.88 o 
   9   9   5      540.15      486.43     14.01 o 
  10   9   5       37.57       42.63      5.30 o 
  11   9   5        3.87       -3.76      3.42 o 
  12   9   5       35.47       43.64     10.18 o 
  13   9   5        1.98        4.58      7.91 o 
  14   9   5        0.11       -3.68      7.09 o 
  15   9   5       65.15       70.09     12.62 o 
  16   9   5       39.60       27.39     10.84 o 
   0  10   5      138.05      142.04     11.37 o 
   1  10   5      438.98      500.10     12.78 o 
   2  10   5       45.11       52.41      4.42 o 
   3  10   5      206.94      203.04      7.28 o 
   4  10   5       84.85       78.08      5.77 o 
   5  10   5     2406.35     2396.79     32.02 o 
   6  10   5       74.09       76.72      6.08 o 
   7  10   5      858.43      820.21     17.95 o 
   8  10   5     1061.79     1023.63     24.30 o 
   9  10   5       50.11       41.00      6.24 o 
  10  10   5        4.84       -0.21      4.80 o 
  11  10   5        5.83        5.98      4.39 o 
  12  10   5       55.59       37.95      6.04 o 
  13  10   5        2.32        7.61     11.44 o 
  14  10   5       44.94       45.38      6.42 o 
  15  10   5      104.77      119.54      8.81 o 
   1  11   5        4.07        2.03      3.79 o 
   2  11   5        8.14        3.19      4.05 o 
   3  11   5        3.57        2.02      2.88 o 
   4  11   5      148.07      153.47     13.57 o 
   5  11   5      523.83      573.66     16.36 o 
   6  11   5      360.30      364.86     13.71 o 
   7  11   5      118.90      127.92      9.05 o 
   8  11   5        2.59        1.01      4.19 o 
   9  11   5       42.20       45.39     12.38 o 
  10  11   5        0.12        1.50      4.82 o 
  11  11   5      245.87      287.30     13.26 o 
  12  11   5       27.09       34.29      7.78 o 
  13  11   5       78.77      106.86      9.53 o 
   0  12   5      616.90      566.58     29.76 o 
   1  12   5      399.46      445.80     14.61 o 
   2  12   5      735.39      755.19     17.91 o 
   3  12   5       12.54       13.75      5.44 o 
   4  12   5      124.11      136.57      8.40 o 
   5  12   5      179.10      184.65      8.99 o 
   6  12   5       16.32        7.08      4.93 o 
   7  12   5        0.18       -1.13      4.66 o 
   8  12   5      211.70      197.22     15.13 o 
   9  12   5       38.19       32.15      6.27 o 
  10  12   5        3.81        1.86      4.76 o 
  11  12   5       70.88       76.67      8.63 o 
  12  12   5       21.25       20.79      5.71 o 
   1  13   5       16.70       17.07      6.89 o 
   2  13   5      507.08      515.57     15.49 o 
   3  13   5       34.29       35.30      7.15 o 
   4  13   5       25.27       17.72      6.48 o 
   5  13   5      131.40      135.66      8.41 o 
   6  13   5      250.56      244.33     11.76 o 
   7  13   5       10.64        6.26      5.21 o 
   8  13   5        4.68       15.66      5.57 o 
   9  13   5       10.00       12.07      5.77 o 
  10  13   5       34.48       33.05      6.72 o 
   0  14   5      990.87      998.35     32.65 o 
   1  14   5       45.40       43.94      7.19 o 
   2  14   5        2.99        2.82      6.10 o 
   3  14   5        2.34        5.82      6.33 o 
   4  14   5      546.45      559.55     24.32 o 
   5  14   5       17.57       10.62      7.84 o 
   6  14   5       26.35       22.55      8.41 o 
   7  14   5        0.09        4.56      5.91 o 
   1  15   5        6.15       -1.93      6.45 o 
   2  15   5       96.54      110.53     13.97 o 
   0   0   6    22880.76    21922.72    290.73 o 
   1   0   6     3829.82     3585.00     36.93 o 
   2   0   6      112.13       95.09      3.79 o 
   3   0   6     2649.66     2591.71     31.77 o 
   4   0   6      406.66      354.78     11.05 o 
   5   0   6      639.42      627.76     17.35 o 
   6   0   6        8.35        0.94      1.99 o 
   7   0   6      503.57      388.97      7.09 o 
   8   0   6     3267.19     3472.87     37.32 o 
   9   0   6      778.08      917.51     13.36 o 
  10   0   6     6803.61     6983.81     83.21 o 
  11   0   6     1992.94     1923.88     38.02 o 
  12   0   6     2784.65     2584.89     37.16 o 
  13   0   6     1013.72      914.33     30.63 o 
  14   0   6     2471.67     2350.47     36.25 o 
  15   0   6      732.93      667.93     19.17 o 
  16   0   6       87.95       92.11      8.97 o 
  17   0   6       12.98        6.17      5.56 o 
  18   0   6        7.04        4.62      9.94 o 
  19   0   6      133.99      152.34     10.03 o 
   1   1   6       82.67       59.07      2.54 o 
   2   1   6      140.30      128.61      3.13 o 
   3   1   6     5521.64     5670.88     50.45 o 
   4   1   6       25.50       28.72      5.07 o 
   5   1   6     1098.45     1192.87     13.01 o 
   6   1   6      452.73      492.43      8.22 o 
   7   1   6     5951.28     6709.45     68.14 o 
   8   1   6       82.21       80.63      4.46 o 
   9   1   6       54.86       77.15      5.93 o 
  10   1   6     1999.58     1934.12     25.16 o 
  11   1   6      875.53      739.20     10.57 o 
  12   1   6      589.48      540.99      9.17 o 
  13   1   6        0.56        0.75      2.64 o 
  14   1   6      442.69      427.68     10.31 o 
  15   1   6      118.01      102.67      5.79 o 
  16   1   6        5.29       18.68      4.07 o 
  17   1   6      482.63      448.07     11.89 o 
  18   1   6       51.14       62.12      5.48 o 
  19   1   6        9.14       11.34      3.82 o 
   0   2   6       96.15      102.81      4.25 o 
   1   2   6     1519.14     1460.24     17.23 o 
   2   2   6      282.18      294.32      5.01 o 
   3   2   6       59.30       61.81      3.65 o 
   4   2   6      141.94      140.35      5.09 o 
   5   2   6     1653.87     1782.64     17.94 o 
   6   2   6     1433.97     1508.10     20.14 o 
   7   2   6       33.96       13.57      2.69 o 
   8   2   6       52.34       97.25      6.56 o 
   9   2   6      108.50      142.05      9.81 o 
  10   2   6     1941.97     1867.76     37.09 o 
  11   2   6     4124.15     4036.76     41.83 o 
  12   2   6      467.96      450.52     10.15 o 
  13   2   6       46.35       48.91      7.44 o 
  14   2   6       56.24       44.82      3.90 o 
  15   2   6       36.61       37.99      4.07 o 
  16   2   6      106.32      100.31      6.38 o 
  17   2   6      124.57      141.58     10.46 o 
  18   2   6      247.04      245.00      9.07 o 
  19   2   6      440.17      474.74     10.54 o 
   1   3   6        2.59       12.60      1.51 o 
   2   3   6      559.79      554.10      8.30 o 
   3   3   6     7455.21     7412.51     54.93 o 
   4   3   6      171.36      130.52      4.04 o 
   5   3   6     1343.19     1473.13     17.39 o 
   6   3   6        2.08        7.78      1.82 o 
   7   3   6      183.35      196.28      5.90 o 
   8   3   6        5.13        6.69      2.77 o 
   9   3   6      154.01      139.33      8.51 o 
  10   3   6        1.20        1.23      3.52 o 
  11   3   6     1155.88     1179.47     18.22 o 
  12   3   6     1719.48     1595.16     28.54 o 
  13   3   6       26.89       25.29      4.90 o 
  14   3   6       89.68       90.15      6.66 o 
  15   3   6      237.12      256.88     10.65 o 
  16   3   6      171.83      164.57      6.89 o 
  17   3   6      170.54      182.56      7.55 o 
  18   3   6      677.03      682.97     13.81 o 
  19   3   6      106.96      115.23      6.63 o 
   0   4   6    30209.26    32917.16    355.15 o 
   1   4   6     4940.43     4772.56     34.33 o 
   2   4   6     3240.58     3469.08     27.76 o 
   3   4   6     5353.21     5728.10     36.60 o 
   4   4   6      894.14      914.63     11.31 o 
   5   4   6      338.63      300.06      7.53 o 
   6   4   6       27.56       36.36      3.69 o 
   7   4   6      132.44      192.37      8.61 o 
   8   4   6      160.18      145.46      9.80 o 
   9   4   6      837.54      870.73     15.92 o 
  10   4   6      254.57      264.77      8.37 o 
  11   4   6     1374.41     1280.72     20.41 o 
  12   4   6        2.00       -0.14      3.20 o 
  13   4   6      216.72      227.48      9.04 o 
  14   4   6        0.01       -2.87      3.63 o 
  15   4   6       31.52       25.63      6.17 o 
  16   4   6       42.14       43.33      5.28 o 
  17   4   6      111.45       97.27      5.80 o 
  18   4   6      147.39      141.31      7.27 o 
  19   4   6        0.22       -0.21      4.22 o 
   1   5   6    16615.48    16576.75    111.76 o 
   2   5   6     3517.59     3738.60     32.64 o 
   3   5   6     2118.23     2097.67     31.40 o 
   4   5   6       13.04        7.99      1.23 o 
   5   5   6      162.06      137.17      4.44 o 
   6   5   6      396.43      392.87      8.52 o 
   7   5   6       63.53       40.03      4.87 o 
   8   5   6       78.00       88.81      8.47 o 
   9   5   6      472.97      448.03     10.79 o 
  10   5   6      167.86      170.08      7.61 o 
  11   5   6        1.02        2.87      3.61 o 
  12   5   6      327.41      320.63     12.72 o 
  13   5   6       39.36       36.60      5.05 o 
  14   5   6      154.34      172.20      8.95 o 
  15   5   6      315.62      320.83     10.16 o 
  16   5   6      319.72      298.24     10.29 o 
  17   5   6     1213.20     1234.83     23.55 o 
  18   5   6     1023.26     1029.85     18.73 o 
   0   6   6     1781.02     1969.07     36.55 o 
   1   6   6      220.91      302.12      5.94 o 
   2   6   6       39.63       38.94      3.38 o 
   3   6   6     1888.84     2155.91     26.38 o 
   4   6   6      257.08      288.19      5.81 o 
   5   6   6       13.90       13.32      1.74 o 
   6   6   6      567.54      550.93     22.51 o 
   7   6   6      817.29      835.70     15.38 o 
   8   6   6      719.31      732.70     14.16 o 
   9   6   6       22.89       32.27      4.31 o 
  10   6   6        7.35       -0.36      4.29 o 
  11   6   6       34.14       33.66      4.70 o 
  12   6   6      329.59      286.30      9.88 o 
  13   6   6      790.08      812.51     15.34 o 
  14   6   6      721.33      742.59     15.03 o 
  15   6   6       10.05       10.40      4.91 o 
  16   6   6      220.64      252.56     15.11 o 
  17   6   6       12.46       11.10      6.11 o 
  18   6   6        1.86        7.76      6.51 o 
   1   7   6      193.95      234.32      5.63 o 
   2   7   6       99.77      132.78      5.61 o 
   3   7   6      452.33      459.54      8.09 o 
   4   7   6      146.04      142.66      5.21 o 
   5   7   6      225.95      193.51      5.58 o 
   6   7   6     1313.09     1317.30     15.61 o 
   7   7   6       86.84       88.54      5.91 o 
   8   7   6      850.82      861.28     31.26 o 
   9   7   6      230.62      217.08      9.62 o 
  10   7   6       14.87       10.82      5.48 o 
  11   7   6      121.24       92.83      6.70 o 
  12   7   6       27.57       33.82      5.84 o 
  13   7   6      964.08      987.88     41.96 o 
  14   7   6      121.02      114.58      9.44 o 
  15   7   6       19.32       12.73      6.65 o 
  16   7   6       89.86      106.57     11.70 o 
  17   7   6      169.70      201.81     15.39 o 
   0   8   6      271.56      242.69     14.68 o 
   1   8   6       27.58       22.19      2.88 o 
   2   8   6       79.05       81.41      4.47 o 
   3   8   6       52.37       57.64      4.10 o 
   4   8   6      227.60      232.34      6.35 o 
   5   8   6       78.49      103.31      5.27 o 
   6   8   6      329.33      340.12      7.15 o 
   7   8   6        2.26        2.91      3.19 o 
   8   8   6     2753.04     2743.15     33.71 o 
   9   8   6     1020.39      989.05     21.49 o 
  10   8   6      101.80       87.86      7.86 o 
  11   8   6      243.17      231.36     11.47 o 
  12   8   6      121.66      104.20     14.09 o 
  13   8   6        1.99        0.18      5.00 o 
  14   8   6      110.06       92.44     15.10 o 
  15   8   6       99.67       80.10     19.05 o 
  16   8   6       33.08       35.98      9.29 o 
   1   9   6        0.82       -0.67      3.18 o 
   2   9   6      125.73      120.59      4.84 o 
   3   9   6      227.58      229.73      8.27 o 
   4   9   6       59.96       57.00      4.49 o 
   5   9   6      205.54      205.88      8.01 o 
   6   9   6     1902.71     1901.07     26.47 o 
   7   9   6     1631.62     1581.70     33.21 o 
   8   9   6       50.12       41.21      6.84 o 
   9   9   6      276.31      288.24     29.87 o 
  10   9   6      113.88      134.16      7.67 o 
  11   9   6      886.51      875.70     19.17 o 
  12   9   6        8.03        7.08      7.53 o 
  13   9   6      278.40      281.45     19.81 o 
  14   9   6       33.77       58.45     12.36 o 
  15   9   6       35.16       25.18     10.29 o 
   0  10   6      599.54      595.04     33.99 o 
   1  10   6      805.70      804.28     16.52 o 
   2  10   6        0.01        3.24      3.12 o 
   3  10   6        2.55        2.06      3.13 o 
   4  10   6      154.91      148.94     12.01 o 
   5  10   6      841.28      854.60     23.15 o 
   6  10   6     1007.86     1049.62     18.70 o 
   7  10   6      567.09      578.50     15.65 o 
   8  10   6        1.56        6.37      4.31 o 
   9  10   6      139.54      128.34     12.60 o 
  10  10   6        5.17        7.20      4.52 o 
  11  10   6       42.84       27.17      5.68 o 
  12  10   6      371.06      460.17     29.49 o 
  13  10   6       61.27       55.01      6.62 o 
  14  10   6      356.02      442.38     16.09 o 
   1  11   6       12.65       17.80      4.58 o 
   2  11   6       75.11       70.65      6.60 o 
   3  11   6       72.46       75.77      5.89 o 
   4  11   6      190.49      167.35      9.50 o 
   5  11   6       21.06       22.61      4.42 o 
   6  11   6        1.43       -3.03      4.09 o 
   7  11   6       81.99       71.59      9.66 o 
   8  11   6      105.02      101.88      9.02 o 
   9  11   6        7.24        0.03      4.13 o 
  10  11   6      106.26       95.42      7.93 o 
  11  11   6       12.67        8.09      5.03 o 
  12  11   6      306.69      328.03     12.42 o 
  13  11   6       60.14       63.83      7.16 o 
   0  12   6      824.74      836.98     26.90 o 
   1  12   6      494.01      459.53     14.09 o 
   2  12   6      774.50      852.00     19.25 o 
   3  12   6        3.37       -1.31      4.61 o 
   4  12   6        3.45       -1.44      5.95 o 
   5  12   6        0.61        1.18      3.89 o 
   6  12   6       62.28       72.09     11.11 o 
   7  12   6       58.96       44.23      6.59 o 
   8  12   6       38.54       54.18      7.03 o 
   9  12   6        4.83        9.75      5.31 o 
  10  12   6       25.61       27.52      6.11 o 
  11  12   6       75.63       69.20      7.88 o 
   1  13   6      178.89      169.22     16.52 o 
   2  13   6       14.27       10.53      6.01 o 
   3  13   6        0.57        1.63      6.09 o 
   4  13   6        7.60       -1.46      5.55 o 
   5  13   6       11.89       13.08     16.20 o 
   6  13   6       24.16       22.45      5.58 o 
   7  13   6       19.44       12.38      5.58 o 
   8  13   6       39.97       33.37      6.68 o 
   9  13   6       37.95       40.72      7.90 o 
   0  14   6     1011.25      981.09     32.32 o 
   1  14   6       18.62       26.61      7.58 o 
   2  14   6        8.93       -1.48      5.90 o 
   3  14   6       17.55       17.07      7.06 o 
   4  14   6       52.91       46.84     11.33 o 
   5  14   6        5.47        3.26      6.96 o 
   6  14   6      282.63      298.99     19.21 o 
   7  14   6        5.41        0.02      5.04 o 
   1   1   7     2540.52     2560.35     25.19 o 
   2   1   7      921.31     1014.43     10.21 o 
   3   1   7       15.21       12.88      1.55 o 
   4   1   7      464.77      547.95      7.30 o 
   5   1   7     4351.97     4570.30     33.32 o 
   6   1   7      400.99      368.39      5.76 o 
   7   1   7     2272.46     2364.78     23.26 o 
   8   1   7      545.42      516.18      7.95 o 
   9   1   7      872.59      905.25     10.42 o 
  10   1   7      310.20      325.84      7.43 o 
  11   1   7      341.68      253.46      6.08 o 
  12   1   7       67.13       77.67      4.16 o 
  13   1   7      182.79      136.23      5.47 o 
  14   1   7      196.19      176.29      6.48 o 
  15   1   7       38.87       45.47      4.40 o 
  16   1   7        0.04       -2.53      3.18 o 
  17   1   7       51.63       55.88      5.68 o 
  18   1   7        6.43        2.46      4.29 o 
  19   1   7       72.84       71.37      6.11 o 
   0   2   7     4272.62     4511.13     66.87 o 
   1   2   7       41.12       65.79      4.45 o 
   2   2   7     1642.90     1845.42     28.75 o 
   3   2   7        7.62       12.03      1.49 o 
   4   2   7     5104.77     5386.19     41.48 o 
   5   2   7       76.11       83.38      3.60 o 
   6   2   7      464.15      445.15      7.36 o 
   7   2   7      135.54      164.21      6.49 o 
   8   2   7        3.62        5.76      2.67 o 
   9   2   7      276.81      272.38     10.15 o 
  10   2   7      171.67      202.06      9.17 o 
  11   2   7      225.32      216.57      7.55 o 
  12   2   7        0.02        3.20      3.12 o 
  13   2   7     1321.35     1279.23     16.20 o 
  14   2   7      262.58      232.57      8.00 o 
  15   2   7      440.88      391.60     13.80 o 
  16   2   7        5.77       -1.11      3.19 o 
  17   2   7      125.93      133.94      7.64 o 
  18   2   7      545.62      558.30     14.20 o 
  19   2   7       97.79       86.41      6.59 o 
   1   3   7        0.37        4.35      1.35 o 
   2   3   7       42.75       39.13      2.28 o 
   3   3   7      817.79      815.58      7.28 o 
   4   3   7      824.66      808.98     11.69 o 
   5   3   7        1.61       -1.78      1.64 o 
   6   3   7        3.32        2.05      1.65 o 
   7   3   7     1432.26     1319.81     16.49 o 
   8   3   7     1052.12     1118.75     17.88 o 
   9   3   7     1005.03     1010.94     17.33 o 
  10   3   7      104.94      104.41      5.70 o 
  11   3   7        2.94       11.90      4.34 o 
  12   3   7        1.13        7.96      3.20 o 
  13   3   7      102.03       74.24      6.08 o 
  14   3   7      387.89      367.12     11.19 o 
  15   3   7      344.73      331.51      8.22 o 
  16   3   7       42.15       29.39      4.05 o 
  17   3   7        6.91        1.80      3.73 o 
  18   3   7      332.21      319.99      9.66 o 
  19   3   7       48.22       33.36      5.12 o 
   0   4   7      848.34      793.00     11.88 o 
   1   4   7      321.25      419.48      6.27 o 
   2   4   7     7121.13     7364.75     55.43 o 
   3   4   7     7671.14     8077.96     50.45 o 
   4   4   7     3158.37     3191.38     23.28 o 
   5   4   7      444.72      336.91      7.67 o 
   6   4   7        8.85        9.74      2.25 o 
   7   4   7      296.24      252.36      7.90 o 
   8   4   7        0.05        4.56      2.93 o 
   9   4   7      326.01      256.38     11.03 o 
  10   4   7       58.59       86.81      5.38 o 
  11   4   7       84.29       68.75      6.72 o 
  12   4   7      161.44      136.98      7.62 o 
  13   4   7      258.64      222.96     15.74 o 
  14   4   7        0.02       -5.78      3.52 o 
  15   4   7       52.60       50.83      6.09 o 
  16   4   7       58.21       58.36      6.66 o 
  17   4   7       63.15       81.99      5.48 o 
  18   4   7      239.87      239.53      8.86 o 
   1   5   7     5494.53     5608.60     40.52 o 
   2   5   7     1516.31     1572.33     14.61 o 
   3   5   7      883.55      789.38     12.45 o 
   4   5   7      198.94      221.15      5.02 o 
   5   5   7      340.53      309.72      5.71 o 
   6   5   7      473.95      407.81      7.43 o 
   7   5   7      386.76      376.73     12.40 o 
   8   5   7     3174.79     3060.94     37.85 o 
   9   5   7        6.09        5.76      3.25 o 
  10   5   7       38.83       28.23      4.20 o 
  11   5   7       36.38       24.70      4.39 o 
  12   5   7        6.93        9.79      3.98 o 
  13   5   7      628.02      576.79     14.18 o 
  14   5   7      506.94      489.47     13.35 o 
  15   5   7      690.19      694.67     16.47 o 
  16   5   7      582.80      617.99     14.36 o 
  17   5   7       42.79       50.94      6.78 o 
  18   5   7      297.62      327.35     10.69 o 
   0   6   7     4787.16     4612.79     50.08 o 
   1   6   7       41.30       49.96      2.64 o 
   2   6   7      192.26      223.77      5.61 o 
   3   6   7       89.57       88.36      4.01 o 
   4   6   7       41.60       51.55      2.83 o 
   5   6   7      866.07      804.41     10.62 o 
   6   6   7     1881.70     1794.26     22.20 o 
   7   6   7     3374.84     3259.53     32.14 o 
   8   6   7     1143.21     1010.80     17.46 o 
   9   6   7      880.32      791.49     15.49 o 
  10   6   7      905.24      872.07     16.75 o 
  11   6   7        7.19        8.80      3.73 o 
  12   6   7       54.18       59.91      5.97 o 
  13   6   7      369.80      365.56     11.64 o 
  14   6   7      180.53      172.85      9.55 o 
  15   6   7       22.33       24.25      5.42 o 
  16   6   7      375.14      440.54     14.05 o 
  17   6   7       58.26       82.61      8.16 o 
  18   6   7       78.75       66.78      9.10 o 
   1   7   7      161.81      165.73      7.62 o 
   2   7   7      219.41      191.29      6.89 o 
   3   7   7      322.96      321.87      7.86 o 
   4   7   7      511.82      543.65      9.33 o 
   5   7   7       15.27        8.00      3.04 o 
   6   7   7       40.33       42.92      3.27 o 
   7   7   7      409.37      421.07      9.90 o 
   8   7   7       31.21       35.25      5.20 o 
   9   7   7      365.36      358.55     12.04 o 
  10   7   7       78.46       64.37      6.61 o 
  11   7   7       74.82       66.35      6.88 o 
  12   7   7        2.56        4.21      6.01 o 
  13   7   7        0.18        4.21      5.10 o 
  14   7   7        3.37        0.01      5.52 o 
  15   7   7      480.60      487.30     19.37 o 
  16   7   7      191.64      215.29     13.19 o 
  17   7   7      171.66      216.34     15.96 o 
   0   8   7     1503.71     1521.85     25.94 o 
   1   8   7       67.70       63.44      4.08 o 
   2   8   7      472.07      483.39      8.53 o 
   3   8   7      618.11      582.46      9.78 o 
   4   8   7      887.53      878.14     13.63 o 
   5   8   7      863.63      882.95     13.83 o 
   6   8   7     2480.37     2491.61     34.10 o 
   7   8   7     1511.75     1548.55     21.71 o 
   8   8   7      277.51      262.52     12.45 o 
   9   8   7      104.56       99.22      8.11 o 
  10   8   7      142.79      128.39      9.40 o 
  11   8   7      147.91      143.64     10.06 o 
  12   8   7      103.38      107.64      9.04 o 
  13   8   7        3.40       15.98      5.65 o 
  14   8   7       29.80       16.57      6.45 o 
  15   8   7        3.53        3.67      6.89 o 
  16   8   7       15.28       20.30      8.14 o 
   1   9   7      399.75      367.35      8.73 o 
   2   9   7      982.22     1015.32     13.37 o 
   3   9   7        1.35       -0.27      2.63 o 
   4   9   7      662.41      684.56     12.24 o 
   5   9   7       39.01       38.98      4.44 o 
   6   9   7     4690.89     4626.76     52.76 o 
   7   9   7      171.67      170.08      9.41 o 
   8   9   7      161.66      154.85      7.88 o 
   9   9   7       72.98       53.99      6.08 o 
  10   9   7        5.42        4.72      3.97 o 
  11   9   7       30.91       35.86     16.21 o 
  12   9   7      312.56      268.71     19.80 o 
  13   9   7       25.99       28.16     10.30 o 
  14   9   7      334.39      355.58     23.40 o 
  15   9   7      106.93       95.89     15.16 o 
   0  10   7      471.87      439.07     16.63 o 
   1  10   7       26.63       29.97      4.34 o 
   2  10   7      236.09      253.23      8.58 o 
   3  10   7      200.59      207.61      7.45 o 
   4  10   7       26.22       21.78      4.00 o 
   5  10   7      275.86      291.70      9.55 o 
   6  10   7      358.39      363.76     12.64 o 
   7  10   7      783.92      805.77     17.98 o 
   8  10   7       39.39       36.76      5.44 o 
   9  10   7      106.96      100.08      7.43 o 
  10  10   7        3.63        0.89      3.85 o 
  11  10   7        1.47       -1.62      6.68 o 
  12  10   7      767.16      791.79     17.73 o 
  13  10   7      360.04      378.25     12.27 o 
  14  10   7       33.96       43.62      5.68 o 
   1  11   7       12.04        9.48      4.27 o 
   2  11   7      269.26      261.10     12.18 o 
   3  11   7       17.60       21.63      5.44 o 
   4  11   7      153.02      157.40      7.69 o 
   5  11   7      173.59      156.90      8.15 o 
   6  11   7       85.62       74.97      7.12 o 
   7  11   7      108.01      122.12      8.52 o 
   8  11   7      364.19      376.30     22.38 o 
   9  11   7      305.05      295.04     11.62 o 
  10  11   7      137.33      121.21      8.73 o 
  11  11   7        0.07       -5.55      4.32 o 
  12  11   7        7.39        7.30      4.93 o 
  13  11   7       19.60       20.24      8.58 o 
   0  12   7       87.37       85.67     19.41 o 
   1  12   7      558.78      543.55     38.03 o 
   2  12   7      122.70      101.45      9.42 o 
   3  12   7       12.85        9.31      5.26 o 
   4  12   7       56.49       56.80      7.53 o 
   5  12   7       90.90      103.94      6.96 o 
   6  12   7       53.87       59.47      6.80 o 
   7  12   7       24.98       17.27      5.48 o 
   8  12   7       26.01       31.86      6.27 o 
   9  12   7      245.72      258.71     12.03 o 
  10  12   7       83.01       91.09      8.31 o 
  11  12   7       83.49      105.52      8.75 o 
   1  13   7       47.67       42.34      7.67 o 
   2  13   7        4.45       -1.68      5.26 o 
   3  13   7       17.15        3.97      5.86 o 
   4  13   7        1.67        1.12      5.42 o 
   5  13   7        8.07        6.00      6.60 o 
   6  13   7        0.05       -5.28      4.56 o 
   7  13   7      113.01      114.69      8.92 o 
   8  13   7      115.10      118.37      9.43 o 
   9  13   7        9.21       11.47      5.90 o 
   0  14   7      368.03      385.16     20.79 o 
   1  14   7       72.97       81.85      9.84 o 
   2  14   7       28.11       15.17      7.01 o 
   3  14   7        7.56        7.88      6.37 o 
   4  14   7        9.75        8.62      7.94 o 
   5  14   7       81.79       71.78     11.16 o 
   6  14   7      125.01      137.22     13.71 o 
   0   0   8     4485.92     4370.28     91.60 o 
   1   0   8      247.13      244.13      8.63 o 
   2   0   8    11175.99    10504.65     91.54 o 
   3   0   8     8212.24     7923.77     91.30 o 
   4   0   8    16410.18    17114.96    163.70 o 
   5   0   8     3089.74     3157.98     39.58 o 
   6   0   8      976.72      917.72     15.30 o 
   7   0   8      496.47      513.83     10.79 o 
   8   0   8     2510.23     2836.57     31.71 o 
   9   0   8     1667.82     1714.73     34.94 o 
  10   0   8      664.37      699.82     14.73 o 
  11   0   8        0.06       -5.03      2.80 o 
  12   0   8       47.38       30.68      6.82 o 
  13   0   8      419.93      381.16     11.83 o 
  14   0   8       68.01       80.94      7.40 o 
  15   0   8      257.12      233.67     10.93 o 
  16   0   8      313.83      340.65     12.70 o 
  17   0   8        0.56       -5.19      5.03 o 
  18   0   8      149.55      169.47     19.16 o 
  19   0   8      932.94      909.41     40.61 o 
   1   1   8      165.07      159.10      5.29 o 
   2   1   8     1076.53     1049.64     10.54 o 
   3   1   8     4091.35     4347.08     32.00 o 
   4   1   8     3925.02     4097.13     35.33 o 
   5   1   8     2131.88     2423.78     18.53 o 
   6   1   8     3173.69     3446.98     26.61 o 
   7   1   8     1208.49     1204.82     10.89 o 
   8   1   8      101.50      130.17      3.39 o 
   9   1   8     1878.09     1943.35     20.97 o 
  10   1   8      958.92     1005.88     17.39 o 
  11   1   8      955.90      980.34     13.18 o 
  12   1   8        0.16        4.76      2.45 o 
  13   1   8      403.77      338.59      9.26 o 
  14   1   8      556.75      490.61      9.87 o 
  15   1   8      128.49      135.46      6.18 o 
  16   1   8      284.14      281.33      9.11 o 
  17   1   8        0.08       -1.75      3.89 o 
  18   1   8       27.06       31.20      5.43 o 
  19   1   8        0.78       -3.59      4.26 o 
   0   2   8      683.30      803.64     21.67 o 
   1   2   8      239.48      313.12      8.63 o 
   2   2   8      214.25      213.88      4.45 o 
   3   2   8     1298.76     1297.98     11.25 o 
   4   2   8      204.16      238.64      4.01 o 
   5   2   8     2050.24     1978.35     15.49 o 
   6   2   8      108.35      112.43      3.82 o 
   7   2   8      449.21      461.84      7.64 o 
   8   2   8        3.43       21.07      3.30 o 
   9   2   8        1.50        4.61      3.09 o 
  10   2   8        0.03        6.24      2.81 o 
  11   2   8      501.98      525.32     11.08 o 
  12   2   8        7.16        6.97      3.23 o 
  13   2   8        3.69        5.61      2.92 o 
  14   2   8      227.86      194.50      6.59 o 
  15   2   8       66.12       60.60      4.76 o 
  16   2   8      345.23      306.93      9.32 o 
  17   2   8       91.72       80.67      5.99 o 
  18   2   8      154.15      174.75      8.85 o 
  19   2   8       27.37       17.53      4.60 o 
   1   3   8       25.71       12.58      1.49 o 
   2   3   8     1235.81     1505.47     17.26 o 
   3   3   8       10.35       29.60      1.82 o 
   4   3   8      276.18      330.72      4.59 o 
   5   3   8        1.18        3.51      1.84 o 
   6   3   8      116.83      128.53      5.48 o 
   7   3   8      539.67      580.34      8.83 o 
   8   3   8      260.84      307.64      8.05 o 
   9   3   8      960.27      930.01     14.66 o 
  10   3   8     2358.67     2301.81     27.68 o 
  11   3   8     1428.26     1346.34     20.60 o 
  12   3   8        0.29       -2.87      2.87 o 
  13   3   8       86.21       55.95      5.08 o 
  14   3   8       46.48       37.77      6.82 o 
  15   3   8       87.38       76.26      4.86 o 
  16   3   8      445.74      417.96     10.05 o 
  17   3   8      208.96      193.95      7.98 o 
  18   3   8      333.73      335.55     13.37 o 
  19   3   8      184.67      205.58      8.97 o 
   0   4   8     1811.84     1956.93     24.23 o 
   1   4   8     4781.76     4964.31     36.48 o 
   2   4   8     2908.12     2890.82     21.58 o 
   3   4   8      182.67      208.01      3.96 o 
   4   4   8     5684.34     6009.04     37.00 o 
   5   4   8     3700.81     4042.67     33.92 o 
   6   4   8        0.01        0.64      2.01 o 
   7   4   8      557.48      529.02      9.37 o 
   8   4   8      147.91      133.49      5.64 o 
   9   4   8      410.58      356.96      8.98 o 
  10   4   8     1858.68     1750.90     23.07 o 
  11   4   8      625.34      660.32     20.36 o 
  12   4   8     1089.10      964.18     20.10 o 
  13   4   8        0.59       -4.88      3.42 o 
  14   4   8       82.65       80.04      6.93 o 
  15   4   8        0.80        1.58      4.12 o 
  16   4   8        3.95       -1.90      4.81 o 
  17   4   8        0.50       -4.37      3.99 o 
  18   4   8      681.00      685.81     13.85 o 
   1   5   8      473.71      472.63      5.97 o 
   2   5   8      858.22      815.42      8.96 o 
   3   5   8     1248.26     1309.45     12.60 o 
   4   5   8     4052.17     4053.45     26.31 o 
   5   5   8     3081.91     3053.55     21.56 o 
   6   5   8     2387.88     2286.61     24.03 o 
   7   5   8      576.27      563.12      9.96 o 
   8   5   8      420.29      428.44      9.06 o 
   9   5   8     2491.53     2393.53     28.65 o 
  10   5   8       20.33       20.88      3.75 o 
  11   5   8     3567.05     3181.51     40.57 o 
  12   5   8     1313.18     1187.46     31.51 o 
  13   5   8       43.16       42.86      5.54 o 
  14   5   8      222.09      247.65     10.47 o 
  15   5   8       18.57       16.00      4.91 o 
  16   5   8      151.74      151.27     14.57 o 
  17   5   8      294.95      297.82     11.98 o 
  18   5   8        7.56        0.99      5.42 o 
   0   6   8     3760.98     4080.25     50.79 o 
   1   6   8     2060.85     2112.71     19.57 o 
   2   6   8      360.36      369.93      7.03 o 
   3   6   8      778.52      779.82     11.00 o 
   4   6   8      516.44      487.87      8.40 o 
   5   6   8      126.99      115.36      4.22 o 
   6   6   8      418.84      472.31      6.57 o 
   7   6   8     3638.17     3573.66     34.90 o 
   8   6   8     1363.00     1238.80     26.99 o 
   9   6   8      321.99      318.22      9.89 o 
  10   6   8      155.94      140.67      8.07 o 
  11   6   8        0.09       -2.23      3.73 o 
  12   6   8       11.36        7.64      4.85 o 
  13   6   8       70.36       58.15      6.41 o 
  14   6   8      133.45      140.56      8.95 o 
  15   6   8      139.01      157.10      9.61 o 
  16   6   8        8.41        3.39      5.64 o 
  17   6   8        2.46        0.92      6.60 o 
   1   7   8       91.01       95.24      5.25 o 
   2   7   8      124.36      153.45      6.29 o 
   3   7   8      114.83      114.96      4.52 o 
   4   7   8       47.02       52.19      3.99 o 
   5   7   8      347.38      345.61      7.44 o 
   6   7   8       57.27       62.10      3.84 o 
   7   7   8     1746.99     1751.87     19.72 o 
   8   7   8     1081.24     1001.22     18.07 o 
   9   7   8      378.01      340.81     10.67 o 
  10   7   8       72.00       67.97      6.25 o 
  11   7   8      437.63      449.75     14.51 o 
  12   7   8      282.33      278.35     15.02 o 
  13   7   8       47.92       50.24      9.41 o 
  14   7   8      142.58      141.06     12.03 o 
  15   7   8      191.56      199.93     22.75 o 
  16   7   8       21.02       17.81      6.62 o 
  17   7   8       17.59       31.06      7.69 o 
   0   8   8       13.10       38.22      8.09 o 
   1   8   8       35.60       44.74      3.76 o 
   2   8   8     1105.17     1209.75     15.00 o 
   3   8   8      216.34      220.87      7.07 o 
   4   8   8     1192.36     1124.77     16.18 o 
   5   8   8      383.98      384.02      8.95 o 
   6   8   8     1170.14     1125.02     15.24 o 
   7   8   8       85.00       78.93      7.60 o 
   8   8   8     1437.93     1382.10     18.63 o 
   9   8   8      169.83      157.21     14.39 o 
  10   8   8       48.25       56.12      6.92 o 
  11   8   8        4.88        3.55      4.97 o 
  12   8   8        2.26        0.70      4.70 o 
  13   8   8      159.49      163.56     10.14 o 
  14   8   8      437.81      439.80     19.89 o 
  15   8   8      278.28      257.54     14.57 o 
  16   8   8        8.26        7.03      6.80 o 
   1   9   8       11.69       10.19      3.46 o 
   2   9   8      286.62      256.68      8.56 o 
   3   9   8     1444.81     1393.62     18.27 o 
   4   9   8      180.73      190.93      7.05 o 
   5   9   8      479.70      475.91     10.42 o 
   6   9   8      202.73      216.44      8.39 o 
   7   9   8      770.92      805.23     17.20 o 
   8   9   8       26.44       31.79      4.85 o 
   9   9   8       77.63       94.85      9.06 o 
  10   9   8      223.08      235.44     10.71 o 
  11   9   8       38.66       50.57      8.67 o 
  12   9   8       75.75       55.43      9.20 o 
  13   9   8        1.68       -2.35      6.42 o 
  14   9   8       60.68       51.76     10.05 o 
  15   9   8       64.78       89.13     21.24 o 
   0  10   8        9.61       16.56      6.34 o 
   1  10   8      486.38      416.11      9.62 o 
   2  10   8       55.68       59.18      5.23 o 
   3  10   8        3.64        5.97      2.83 o 
   4  10   8       64.93       64.99      7.23 o 
   5  10   8        3.29        1.58      4.71 o 
   6  10   8       86.05       96.30      6.67 o 
   7  10   8       32.76       48.40      5.85 o 
   8  10   8      263.54      248.19     20.51 o 
   9  10   8        0.12       -7.17      3.58 o 
  10  10   8        7.07        2.21      4.04 o 
  11  10   8        3.76        0.88      4.03 o 
  12  10   8      343.37      362.70     11.83 o 
  13  10   8        3.09       -0.73      4.19 o 
  14  10   8      213.77      230.05     16.85 o 
   1  11   8     1056.05     1007.39     20.41 o 
   2  11   8       17.66        5.48      6.29 o 
   3  11   8        0.09        0.64      3.83 o 
   4  11   8        1.06        2.15      3.67 o 
   5  11   8      107.08      129.58      7.52 o 
   6  11   8       84.40       68.55      6.83 o 
   7  11   8       92.46      104.92      8.16 o 
   8  11   8      278.57      288.97     11.43 o 
   9  11   8       52.52       66.11      9.13 o 
  10  11   8      113.01       97.24      8.05 o 
  11  11   8       36.74       41.03      6.27 o 
  12  11   8       29.80       29.94      7.24 o 
   0  12   8       26.92        7.23      7.88 o 
   1  12   8      229.06      220.94     11.43 o 
   2  12   8      102.17       98.24     14.50 o 
   3  12   8        0.10       -1.31      4.97 o 
   4  12   8       56.02       43.10      7.04 o 
   5  12   8       59.34       58.23      5.60 o 
   6  12   8        0.49       -6.42      4.06 o 
   7  12   8       73.00       63.46      7.22 o 
   8  12   8       54.50       39.66      7.28 o 
   9  12   8      108.76      103.48      8.69 o 
  10  12   8       74.05       77.54      7.98 o 
  11  12   8       36.00       29.38      6.23 o 
   1  13   8       84.47       86.46      9.69 o 
   2  13   8        1.77       -3.63      7.17 o 
   3  13   8       58.24       43.38      9.57 o 
   4  13   8       13.68        6.16      5.93 o 
   5  13   8      183.47      175.96     14.55 o 
   6  13   8      134.04      116.96     13.33 o 
   7  13   8      216.51      218.46     12.62 o 
   8  13   8        0.65       -5.25      6.71 o 
   9  13   8      213.83      236.89     12.23 o 
   0  14   8      767.80      743.53     39.40 o 
   1  14   8        0.05       -0.11      7.02 o 
   2  14   8       91.87       84.17     12.19 o 
   3  14   8      272.80      288.73     27.68 o 
   4  14   8       41.90       32.09     11.44 o 
   5  14   8        0.12      -10.98      6.52 o 
   1   1   9     3592.16     3618.02     27.70 o 
   2   1   9      174.46      179.10      4.51 o 
   3   1   9     2119.44     2458.60     21.29 o 
   4   1   9      603.05      610.38      7.88 o 
   5   1   9      783.05      849.80      9.99 o 
   6   1   9     2054.03     2094.20     17.01 o 
   7   1   9       10.14       17.20      1.87 o 
   8   1   9      393.12      438.63      7.35 o 
   9   1   9      250.80      276.12      7.99 o 
  10   1   9     1534.71     1480.88     16.13 o 
  11   1   9        1.61        7.94      2.46 o 
  12   1   9       11.71       16.23      2.80 o 
  13   1   9        8.75       18.24      3.13 o 
  14   1   9      114.79      109.03      6.13 o 
  15   1   9       11.05        5.66      3.20 o 
  16   1   9      956.93      946.48     15.49 o 
  17   1   9       61.82       69.70      7.25 o 
  18   1   9      168.17      169.24      9.18 o 
  19   1   9      104.45       92.59      7.62 o 
   0   2   9     1818.45     1753.42     38.18 o 
   1   2   9      226.33      311.22      5.79 o 
   2   2   9     6979.45     7085.94     58.16 o 
   3   2   9      131.51      172.38      3.29 o 
   4   2   9       60.26       76.96      3.11 o 
   5   2   9     1466.54     1538.80     13.85 o 
   6   2   9        0.05        2.52      1.17 o 
   7   2   9        6.23       14.06      1.52 o 
   8   2   9        0.04        1.62      2.49 o 
   9   2   9      387.65      326.27      8.67 o 
  10   2   9        2.99        9.09      2.85 o 
  11   2   9      280.69      271.36      6.41 o 
  12   2   9     1105.13     1068.66     14.38 o 
  13   2   9      208.37      196.54     11.73 o 
  14   2   9      139.72      123.21      5.63 o 
  15   2   9        2.05        2.59      2.88 o 
  16   2   9       78.37      103.52      6.31 o 
  17   2   9      171.01      165.40      7.89 o 
  18   2   9        0.00        2.61      4.45 o 
  19   2   9        1.24       -4.85      4.37 o 
   1   3   9      220.12      253.65      6.04 o 
   2   3   9     9072.30     9484.42     66.30 o 
   3   3   9     2791.87     2948.49     22.18 o 
   4   3   9     2233.50     2180.77     17.51 o 
   5   3   9      309.50      398.51      5.33 o 
   6   3   9      138.76      145.44      4.74 o 
   7   3   9      313.36      318.90      6.63 o 
   8   3   9       46.55       70.27      7.54 o 
   9   3   9     3560.66     3495.15     34.33 o 
  10   3   9      276.88      258.98      7.39 o 
  11   3   9     1006.57     1013.88     15.12 o 
  12   3   9      124.53      150.50      7.44 o 
  13   3   9       97.70       93.19      6.32 o 
  14   3   9        0.17       -0.15      3.56 o 
  15   3   9        0.72       -2.34      2.78 o 
  16   3   9        1.99        2.11      3.28 o 
  17   3   9      151.76      142.02      7.36 o 
  18   3   9       51.01       45.13      5.56 o 
   0   4   9     1410.66     1314.85     24.68 o 
   1   4   9     1418.38     1347.38     13.97 o 
   2   4   9       41.94       73.65      2.65 o 
   3   4   9      101.12       83.91      3.16 o 
   4   4   9      149.12      164.48      3.50 o 
   5   4   9      640.15      596.39      6.54 o 
   6   4   9      152.27      178.81      4.83 o 
   7   4   9      170.07      182.70      6.05 o 
   8   4   9      491.27      505.69      9.71 o 
   9   4   9      540.23      563.74     10.60 o 
  10   4   9     2756.69     2616.03     28.31 o 
  11   4   9      720.42      654.82     12.13 o 
  12   4   9        1.73        0.05      3.17 o 
  13   4   9        0.01        0.44      3.71 o 
  14   4   9        2.79       -1.37      3.89 o 
  15   4   9       43.42       45.57      7.23 o 
  16   4   9       84.59       84.94      7.70 o 
  17   4   9       11.54        6.69      3.65 o 
  18   4   9        0.18       -1.91      3.86 o 
   1   5   9       59.10       54.04      3.98 o 
   2   5   9     3955.14     3964.69     30.48 o 
   3   5   9     1676.27     1630.33     15.20 o 
   4   5   9     2976.72     2720.94     22.23 o 
   5   5   9     3287.12     3268.44     24.44 o 
   6   5   9       59.84       72.02      3.70 o 
   7   5   9      868.99      805.31     11.55 o 
   8   5   9        1.10        9.57      3.01 o 
   9   5   9        2.28        4.71      2.96 o 
  10   5   9      601.23      634.14     11.86 o 
  11   5   9      767.32      823.09     13.98 o 
  12   5   9      818.94      828.49     15.63 o 
  13   5   9      419.64      414.55     11.39 o 
  14   5   9       75.86       66.99      7.96 o 
  15   5   9        9.99        6.19      4.56 o 
  16   5   9       44.95       47.68      6.58 o 
  17   5   9       22.72       19.67      6.93 o 
  18   5   9       28.61       14.03      5.38 o 
   0   6   9        5.14        4.73      3.10 o 
   1   6   9     3748.34     3693.33     31.36 o 
   2   6   9     1991.48     2027.85     19.64 o 
   3   6   9      194.34      236.18      6.03 o 
   4   6   9      347.78      353.50      7.52 o 
   5   6   9       17.33       24.73      2.64 o 
   6   6   9     1588.94     1503.44     18.02 o 
   7   6   9       13.62       14.43      4.09 o 
   8   6   9     3608.55     3382.69     37.36 o 
   9   6   9      127.28      139.51      7.74 o 
  10   6   9      491.67      433.63     12.12 o 
  11   6   9      292.02      245.34     10.03 o 
  12   6   9      126.62       99.01      7.50 o 
  13   6   9      144.87      152.92      9.53 o 
  14   6   9      135.47      116.49      9.20 o 
  15   6   9        6.66        8.78      5.83 o 
  16   6   9       12.79       16.51      7.54 o 
  17   6   9      102.04       96.86      9.95 o 
   1   7   9      385.88      375.74     15.06 o 
   2   7   9      933.85      979.18     12.78 o 
   3   7   9      138.22      151.07      4.75 o 
   4   7   9      103.27       98.98      4.39 o 
   5   7   9      828.92      775.08     11.81 o 
   6   7   9     3205.06     3149.03     31.14 o 
   7   7   9      113.17      108.59      5.17 o 
   8   7   9      492.25      498.56     19.24 o 
   9   7   9      437.96      436.97     12.15 o 
  10   7   9       52.18       48.51      5.66 o 
  11   7   9      103.42      112.74      7.84 o 
  12   7   9      195.26      179.53      9.74 o 
  13   7   9      266.11      263.02     13.02 o 
  14   7   9      113.85      137.00     10.63 o 
  15   7   9       75.41       70.84      7.72 o 
  16   7   9      295.32      291.40     14.88 o 
   0   8   9      559.41      517.94     14.13 o 
   1   8   9       58.04       55.53      4.18 o 
   2   8   9       70.56       91.14      5.08 o 
   3   8   9        0.00        0.53      3.03 o 
   4   8   9     2134.92     2107.06     25.22 o 
   5   8   9       34.94       35.70      3.92 o 
   6   8   9        4.31        0.82      3.38 o 
   7   8   9       72.49       79.44      5.27 o 
   8   8   9        9.87       11.43      3.04 o 
   9   8   9      331.23      339.60      8.38 o 
  10   8   9      249.51      228.52     12.11 o 
  11   8   9       25.77       11.25      7.15 o 
  12   8   9      161.28      187.27     11.68 o 
  13   8   9      227.55      259.93     12.31 o 
  14   8   9      572.93      549.11     25.61 o 
  15   8   9      482.20      531.09     22.35 o 
  16   8   9      188.71      197.43     12.02 o 
   1   9   9      159.32      155.36      6.69 o 
   2   9   9       17.13       29.77      5.00 o 
   3   9   9      223.56      250.52      7.13 o 
   4   9   9      265.02      267.92      8.02 o 
   5   9   9       18.76       15.12      3.48 o 
   6   9   9      286.57      246.11      9.04 o 
   7   9   9      174.56      189.48      8.96 o 
   8   9   9        0.20        3.78      3.68 o 
   9   9   9        3.68        5.00      3.98 o 
  10   9   9      127.47      148.70      7.95 o 
  11   9   9       39.09       32.46      8.02 o 
  12   9   9       36.16       12.79      7.28 o 
  13   9   9      997.60     1035.32     30.30 o 
  14   9   9      421.95      446.89     20.69 o 
  15   9   9        1.30        0.20      7.60 o 
   0  10   9     2609.67     2361.50     40.46 o 
   1  10   9      119.92      126.47      6.45 o 
   2  10   9        7.25       -0.71      3.15 o 
   3  10   9       35.92       39.45      5.23 o 
   4  10   9      124.68      118.72      7.20 o 
   5  10   9      151.60      139.53      7.49 o 
   6  10   9       12.80       14.74      4.16 o 
   7  10   9      150.49      143.77      9.16 o 
   8  10   9      188.59      183.56      9.55 o 
   9  10   9      183.25      168.22      9.18 o 
  10  10   9       10.45        8.76      4.35 o 
  11  10   9       53.19       42.28      5.71 o 
  12  10   9        1.08        2.33      4.36 o 
  13  10   9      205.82      207.87      9.71 o 
   1  11   9      130.68       98.19      7.81 o 
   2  11   9       64.63       46.41      5.79 o 
   3  11   9      147.55      151.92      9.01 o 
   4  11   9       73.72       83.62      6.49 o 
   5  11   9       26.38       31.67      5.65 o 
   6  11   9       70.63       98.27      7.67 o 
   7  11   9       33.07       28.67      5.50 o 
   8  11   9       34.23       27.57      5.67 o 
   9  11   9       44.94       47.50      6.57 o 
  10  11   9       48.77       60.32      6.99 o 
  11  11   9       44.21       42.78      6.54 o 
  12  11   9        0.08        0.87      4.87 o 
   0  12   9      745.76      794.85     40.40 o 
   1  12   9      153.71      129.56     10.57 o 
   2  12   9        5.46        3.12      5.17 o 
   3  12   9       82.63       80.65      8.75 o 
   4  12   9       74.09       73.37      8.37 o 
   5  12   9       19.51       12.04      5.55 o 
   6  12   9       23.12       31.83      5.76 o 
   7  12   9      527.31      582.32     19.49 o 
   8  12   9       85.98       83.93      8.02 o 
   9  12   9      261.56      251.21     17.67 o 
  10  12   9       29.12       26.23      6.18 o 
   1  13   9       70.42       66.23      9.06 o 
   2  13   9       90.67       53.93      8.30 o 
   3  13   9       41.90       38.89      7.79 o 
   4  13   9      432.75      480.95     17.80 o 
   5  13   9        5.06       -0.18      6.47 o 
   6  13   9       41.75       31.11      8.49 o 
   7  13   9       69.07       77.84      7.61 o 
   8  13   9        6.20       12.73      5.72 o 
   0  14   9       68.14       76.39     17.21 o 
   1  14   9      381.02      386.69     20.78 o 
   2  14   9       57.34       50.30      8.81 o 
   3  14   9      265.84      267.10     16.34 o 
   4  14   9        6.12       13.79      8.24 o 
   5  14   9       37.03       19.00      9.66 o 
   0   0  10      167.07      266.74      9.75 o 
   1   0  10      282.06      307.30      9.27 o 
   2   0  10        2.02        5.26      2.09 o 
   3   0  10     1798.60     1802.16     26.22 o 
   4   0  10     1738.26     1517.91     20.53 o 
   5   0  10     1275.03     1414.93     17.38 o 
   6   0  10      589.02      562.70     17.91 o 
   7   0  10       37.39       64.96      4.89 o 
   8   0  10      143.01      125.61      6.51 o 
   9   0  10      256.28      285.92     15.58 o 
  10   0  10      443.12      438.81     12.95 o 
  11   0  10      348.38      308.31     20.23 o 
  12   0  10      312.70      307.01     10.71 o 
  13   0  10        2.85        4.58      4.02 o 
  14   0  10      602.74      536.52     22.89 o 
  15   0  10      271.20      205.03     10.77 o 
  16   0  10     1480.31     1501.64     37.14 o 
  17   0  10     2443.72     2603.34     43.44 o 
  18   0  10       75.02       84.88     10.22 o 
   1   1  10     1717.68     1932.67     16.97 o 
   2   1  10      272.40      256.41      4.46 o 
   3   1  10       17.47       19.21      2.03 o 
   4   1  10      381.13      349.90      5.97 o 
   5   1  10      421.22      382.99      9.11 o 
   6   1  10     1279.99     1200.59     13.23 o 
   7   1  10      688.52      766.45     10.83 o 
   8   1  10      228.55      175.91      6.80 o 
   9   1  10      484.33      506.18      8.31 o 
  10   1  10        0.02        3.91      2.17 o 
  11   1  10      392.92      373.41      8.04 o 
  12   1  10      540.90      464.42      9.26 o 
  13   1  10        1.37       -0.89      2.59 o 
  14   1  10      598.69      531.81     10.69 o 
  15   1  10        6.33        0.04      3.09 o 
  16   1  10        9.69       20.42      4.07 o 
  17   1  10       48.44       53.21      5.60 o 
  18   1  10       62.58       70.39      6.80 o 
   0   2  10      137.34      195.19      8.15 o 
   1   2  10       28.90       39.29      3.03 o 
   2   2  10     1714.74     1789.59     20.52 o 
   3   2  10      979.16      980.78      9.35 o 
   4   2  10     2460.33     2607.19     24.41 o 
   5   2  10       22.60       51.09      2.45 o 
   6   2  10       35.68       11.50      1.68 o 
   7   2  10      429.53      413.02      6.29 o 
   8   2  10      172.37      150.22      4.49 o 
   9   2  10       78.19       70.02      4.45 o 
  10   2  10      244.52      224.80      5.71 o 
  11   2  10        0.26        4.94      2.61 o 
  12   2  10      628.48      595.49     10.38 o 
  13   2  10       56.29       38.87      3.77 o 
  14   2  10      112.42      114.26      5.69 o 
  15   2  10       12.99        9.51      3.35 o 
  16   2  10       16.67       13.44      4.26 o 
  17   2  10        9.93        6.46      4.09 o 
  18   2  10      293.43      325.98     18.27 o 
   1   3  10      522.21      422.09      6.34 o 
   2   3  10      290.24      242.56      5.97 o 
   3   3  10      702.17      790.55      8.19 o 
   4   3  10      210.17      289.93      4.73 o 
   5   3  10      120.77      112.30      3.38 o 
   6   3  10     2106.07     2002.00     16.65 o 
   7   3  10        0.01        0.42      1.32 o 
   8   3  10      379.34      411.62      8.79 o 
   9   3  10     3137.45     3133.34     31.94 o 
  10   3  10     1854.67     1755.79     21.41 o 
  11   3  10      431.52      369.61      9.17 o 
  12   3  10       59.16       62.60      5.92 o 
  13   3  10       34.33       43.46      5.01 o 
  14   3  10        3.20        3.28      2.74 o 
  15   3  10      644.75      660.54     12.31 o 
  16   3  10        0.05        3.72      3.46 o 
  17   3  10      147.95      165.45      7.79 o 
  18   3  10        1.18       -3.47      3.91 o 
   0   4  10      245.65      199.37      7.34 o 
   1   4  10     1496.64     1660.94     16.73 o 
   2   4  10      501.84      496.07      6.34 o 
   3   4  10      930.38      980.25     10.75 o 
   4   4  10      287.29      230.15      4.42 o 
   5   4  10      171.32      169.21      3.78 o 
   6   4  10      197.10      206.73      4.02 o 
   7   4  10     1315.00     1379.23     16.05 o 
   8   4  10     6003.86     5854.34     52.79 o 
   9   4  10     2511.99     2493.42     27.22 o 
  10   4  10        3.87       -1.65      2.86 o 
  11   4  10      396.19      396.92      9.67 o 
  12   4  10      414.63      388.30      9.80 o 
  13   4  10       68.32       67.98      5.47 o 
  14   4  10      148.32      156.05     12.56 o 
  15   4  10      115.94      124.83      9.76 o 
  16   4  10      169.70      164.25     10.16 o 
  17   4  10        1.45        3.02      3.65 o 
  18   4  10       25.51       28.75      5.00 o 
   1   5  10       52.30       42.44      2.57 o 
   2   5  10      172.54      139.63      4.21 o 
   3   5  10      181.18      212.71      4.76 o 
   4   5  10      134.30      108.99      4.04 o 
   5   5  10      568.53      618.56      9.17 o 
   6   5  10        6.67        4.96      2.51 o 
   7   5  10     1763.78     1740.86     17.96 o 
   8   5  10     2232.11     2066.07     26.00 o 
   9   5  10      224.87      215.77      7.49 o 
  10   5  10      198.27      169.17      7.16 o 
  11   5  10      314.67      316.29      8.97 o 
  12   5  10      129.17      130.06      6.81 o 
  13   5  10        2.87        3.74      3.92 o 
  14   5  10        2.69        5.45      4.16 o 
  15   5  10        2.37       -1.07      4.57 o 
  16   5  10       32.90       26.30      6.07 o 
  17   5  10       38.87       44.34      9.30 o 
   0   6  10        7.65       24.02      4.18 o 
   1   6  10       39.34       41.27      3.39 o 
   2   6  10       43.99       64.58      3.29 o 
   3   6  10      459.70      420.83      7.46 o 
   4   6  10      384.30      406.30      8.20 o 
   5   6  10     2223.15     2114.24     21.07 o 
   6   6  10     2317.41     2268.52     25.54 o 
   7   6  10        0.37       -2.91      2.04 o 
   8   6  10       33.97       44.60      5.21 o 
   9   6  10       11.54       12.66      3.76 o 
  10   6  10      167.82      163.90      8.02 o 
  11   6  10       97.18       84.80      8.67 o 
  12   6  10       34.42       34.27      5.47 o 
  13   6  10      131.40      143.84      9.14 o 
  14   6  10       14.64       20.27      5.44 o 
  15   6  10        0.00        9.02      5.27 o 
  16   6  10       75.94       64.71      8.78 o 
  17   6  10        3.57       12.65      6.52 o 
   1   7  10      243.26      253.70      6.90 o 
   2   7  10     2648.85     2645.46     24.95 o 
   3   7  10     1786.65     1800.99     18.63 o 
   4   7  10     3296.78     3368.02     30.34 o 
   5   7  10     3455.62     3414.27     31.15 o 
   6   7  10      474.55      429.51      9.89 o 
   7   7  10       87.96       91.39      6.30 o 
   8   7  10     1043.82     1000.10     15.05 o 
   9   7  10       98.97      114.76      8.02 o 
  10   7  10        3.03       -1.60      3.91 o 
  11   7  10       32.79       30.82      5.43 o 
  12   7  10        0.05       -0.27      4.45 o 
  13   7  10      720.85      724.26     17.66 o 
  14   7  10      156.49      167.25     18.33 o 
  15   7  10     1516.96     1591.79     32.65 o 
  16   7  10      357.89      418.02     14.73 o 
   0   8  10      799.95      835.22     18.88 o 
   1   8  10        8.13       24.20      3.43 o 
   2   8  10      988.70      962.35     16.41 o 
   3   8  10      180.84      144.76      6.08 o 
   4   8  10      374.11      356.08      8.83 o 
   5   8  10       75.35       67.57      4.90 o 
   6   8  10      271.53      244.60      7.81 o 
   7   8  10        0.53        1.30      2.86 o 
   8   8  10      112.85      110.75      6.44 o 
   9   8  10      142.42      120.38     10.39 o 
  10   8  10      176.99      173.54      9.57 o 
  11   8  10        8.91        1.09      5.16 o 
  12   8  10       48.33       45.06     13.53 o 
  13   8  10        3.22        3.50      5.63 o 
  14   8  10      851.73      971.98     26.38 o 
  15   8  10       53.58       57.10      7.68 o 
   1   9  10       27.32       28.56      4.93 o 
   2   9  10       37.86       41.69      4.58 o 
   3   9  10       11.02        8.37      2.63 o 
   4   9  10       81.65       65.59      4.81 o 
   5   9  10        9.97       11.22      3.34 o 
   6   9  10      410.76      402.68      9.96 o 
   7   9  10      142.67      152.22      8.69 o 
   8   9  10        0.73       -6.85      3.42 o 
   9   9  10        1.87        3.67      3.84 o 
  10   9  10        6.84        7.66      4.12 o 
  11   9  10       74.21       59.60      5.76 o 
  12   9  10      147.95      154.58     13.64 o 
  13   9  10        1.97        3.83      7.35 o 
  14   9  10       35.26       26.52     17.28 o 
   0  10  10       19.23       21.31      5.61 o 
   1  10  10      336.22      304.64     10.94 o 
   2  10  10       11.85        7.44      3.57 o 
   3  10  10       62.53       51.93      6.93 o 
   4  10  10      126.43      121.05      9.24 o 
   5  10  10       11.55        8.00      3.84 o 
   6  10  10       18.44       21.54      4.47 o 
   7  10  10      393.25      400.72     12.75 o 
   8  10  10      173.07      175.32     11.85 o 
   9  10  10      495.38      527.01     17.40 o 
  10  10  10      147.87      162.75     13.73 o 
  11  10  10      124.94      111.01     11.14 o 
  12  10  10       29.34       34.94      5.85 o 
  13  10  10        1.86       -3.05      4.27 o 
   1  11  10      113.63      126.05     10.90 o 
   2  11  10      159.11      150.76      9.16 o 
   3  11  10       25.60       23.64      5.21 o 
   4  11  10       55.83       63.56      6.74 o 
   5  11  10      132.08      125.40      7.26 o 
   6  11  10      285.72      294.83     11.47 o 
   7  11  10        7.55       11.11      4.83 o 
   8  11  10      119.74      120.52      8.73 o 
   9  11  10       64.89       64.40      7.06 o 
  10  11  10      181.15      185.63     10.29 o 
  11  11  10       18.15       15.46      5.94 o 
  12  11  10      559.44      588.00     18.19 o 
   0  12  10       91.06       45.59     13.16 o 
   1  12  10      150.54      156.21     11.53 o 
   2  12  10        0.23       -3.74      6.50 o 
   3  12  10        5.74        1.80      5.13 o 
   4  12  10        7.75        0.30      5.17 o 
   5  12  10      113.67      154.24     11.41 o 
   6  12  10      149.54      179.06     12.02 o 
   7  12  10        0.44       -5.21      4.50 o 
   8  12  10      425.02      429.25     25.43 o 
   9  12  10       42.12       54.66      7.28 o 
  10  12  10       29.07       21.39      6.21 o 
   1  13  10       40.59       42.52     10.65 o 
   2  13  10       60.77       36.74      7.84 o 
   3  13  10        2.18        0.78      5.98 o 
   4  13  10      241.54      238.62     19.55 o 
   5  13  10       64.05       60.46     11.40 o 
   6  13  10      342.46      376.53     18.79 o 
   7  13  10        0.09        6.41      5.24 o 
   0  14  10        7.47       -3.04     11.17 o 
   1  14  10      104.72       99.32     23.35 o 
   2  14  10        3.50       -1.92      7.41 o 
   3  14  10       48.38       50.55     13.37 o 
   1   1  11      677.40      730.05      8.38 o 
   2   1  11      823.13      807.99      9.50 o 
   3   1  11      394.63      444.60      6.39 o 
   4   1  11     2517.19     2445.15     27.88 o 
   5   1  11        0.65        0.27      1.53 o 
   6   1  11      805.82      823.32     11.48 o 
   7   1  11      788.03      774.51     11.29 o 
   8   1  11      169.32      172.12      5.77 o 
   9   1  11        2.96        6.07      2.22 o 
  10   1  11      279.62      230.00      6.20 o 
  11   1  11       69.11       81.65      4.73 o 
  12   1  11      936.47      805.37     14.55 o 
  13   1  11        1.88        3.76      2.85 o 
  14   1  11      259.78      223.22      7.78 o 
  15   1  11      379.38      362.86     11.75 o 
  16   1  11       10.28       10.67      3.78 o 
  17   1  11      354.84      310.58      9.87 o 
  18   1  11      402.26      399.15     11.92 o 
   0   2  11     3285.64     3124.65     35.62 o 
   1   2  11     1168.22     1201.66     13.18 o 
   2   2  11      764.55      820.53     12.37 o 
   3   2  11     1931.80     1947.27     17.50 o 
   4   2  11       23.87       22.14      1.95 o 
   5   2  11       64.86       90.92      3.83 o 
   6   2  11      342.87      313.38      5.94 o 
   7   2  11       33.06       46.19      3.20 o 
   8   2  11        6.46       11.03      2.19 o 
   9   2  11      292.04      297.43      7.51 o 
  10   2  11      210.77      163.72      6.11 o 
  11   2  11      153.36       98.17      4.62 o 
  12   2  11       49.49       32.15      3.69 o 
  13   2  11       21.26       22.38      3.63 o 
  14   2  11      808.95      764.40     14.13 o 
  15   2  11        0.28        0.39      4.16 o 
  16   2  11        4.90        6.46      3.58 o 
  17   2  11       13.96       21.60      7.16 o 
  18   2  11       47.01       33.45      5.37 o 
   1   3  11      157.05      195.99      4.81 o 
   2   3  11        0.49        3.22      1.81 o 
   3   3  11       85.65       82.78      3.45 o 
   4   3  11       55.11       42.91      2.53 o 
   5   3  11     2532.05     2785.47     22.23 o 
   6   3  11       11.11       15.64      2.04 o 
   7   3  11     1342.99     1334.70     14.02 o 
   8   3  11     3589.91     3394.03     30.46 o 
   9   3  11       85.00       81.81      4.79 o 
  10   3  11     4327.91     3853.87     39.19 o 
  11   3  11      318.35      273.72      6.47 o 
  12   3  11      437.87      432.78     11.51 o 
  13   3  11       46.28       43.61      3.81 o 
  14   3  11      253.88      269.82      7.86 o 
  15   3  11       81.20       85.66      5.42 o 
  16   3  11      108.87      112.01      6.69 o 
  17   3  11        1.30        3.16      3.94 o 
  18   3  11       18.31       13.77      4.69 o 
   0   4  11      347.85      333.82      8.43 o 
   1   4  11       24.24       26.44      2.57 o 
   2   4  11       23.94       27.79      2.09 o 
   3   4  11        9.69       13.60      2.17 o 
   4   4  11      710.03      782.49     10.34 o 
   5   4  11      578.79      576.03      8.38 o 
   6   4  11       81.65      102.36      3.55 o 
   7   4  11      957.42      947.88     12.09 o 
   8   4  11     2791.89     2657.77     25.18 o 
   9   4  11      113.70      129.12      6.20 o 
  10   4  11        1.83        4.35      3.09 o 
  11   4  11       35.41       29.27      4.16 o 
  12   4  11      166.78      199.39      9.73 o 
  13   4  11       29.86       26.54      4.85 o 
  14   4  11        0.04        8.37      4.15 o 
  15   4  11       24.60       21.48      6.80 o 
  16   4  11      138.32      125.75      6.64 o 
  17   4  11       16.00       22.10      4.41 o 
   1   5  11      406.70      466.16      7.75 o 
   2   5  11     1401.59     1404.28     14.17 o 
   3   5  11      210.93      216.65      4.94 o 
   4   5  11      394.72      408.68      7.28 o 
   5   5  11      357.43      371.99      7.22 o 
   6   5  11      529.17      550.46      8.96 o 
   7   5  11        5.74        1.86      2.33 o 
   8   5  11     1570.46     1561.48     18.36 o 
   9   5  11      194.30      186.10     10.62 o 
  10   5  11      362.75      359.94     10.28 o 
  11   5  11      196.97      191.04      8.80 o 
  12   5  11      347.15      383.52     11.21 o 
  13   5  11       57.91       43.73      6.56 o 
  14   5  11      125.37      130.22     16.62 o 
  15   5  11        6.85        2.85      5.59 o 
  16   5  11       62.23       42.62      7.89 o 
  17   5  11       23.65       26.29      7.40 o 
   0   6  11     5795.86     5341.62     64.63 o 
   1   6  11      466.58      603.37      9.56 o 
   2   6  11      117.10      116.67      4.96 o 
   3   6  11        2.03        3.72      2.08 o 
   4   6  11      438.96      369.10      7.41 o 
   5   6  11     7175.07     7045.93     56.60 o 
   6   6  11     3602.42     3572.31     32.20 o 
   7   6  11      253.97      284.97      9.63 o 
   8   6  11      190.76      180.55      6.03 o 
   9   6  11       12.87        8.26      4.13 o 
  10   6  11      174.85      170.38      8.29 o 
  11   6  11      105.69      113.42      7.79 o 
  12   6  11        0.48        1.78      4.80 o 
  13   6  11       37.57       46.47      6.44 o 
  14   6  11       71.89       60.87      7.22 o 
  15   6  11        0.21       -1.62      5.08 o 
  16   6  11        3.22        5.22      6.69 o 
   1   7  11       14.31       14.43      2.98 o 
   2   7  11      377.68      427.97     10.63 o 
   3   7  11     2844.70     2904.85     28.96 o 
   4   7  11     1066.27     1034.70     13.36 o 
   5   7  11     1772.88     1839.34     19.73 o 
   6   7  11     2196.34     2174.57     22.43 o 
   7   7  11      183.10      181.70      6.43 o 
   8   7  11       86.36       90.34      4.89 o 
   9   7  11        1.35        2.49      4.36 o 
  10   7  11     1003.57      983.97     19.64 o 
  11   7  11      285.36      323.61     13.90 o 
  12   7  11      142.97      154.01      9.50 o 
  13   7  11      110.58      135.80     11.08 o 
  14   7  11       21.29       11.13      6.28 o 
  15   7  11       65.73       73.51     10.65 o 
  16   7  11        0.24        8.85      7.05 o 
   0   8  11     2309.74     1917.88     32.57 o 
   1   8  11      428.69      425.21      9.59 o 
   2   8  11     3647.19     3584.98     39.71 o 
   3   8  11     2141.62     1915.07     21.88 o 
   4   8  11        3.86        3.02      3.54 o 
   5   8  11      242.25      269.82      8.12 o 
   6   8  11      167.63      149.30      6.71 o 
   7   8  11        1.11       -0.64      3.12 o 
   8   8  11       23.22       18.91      3.73 o 
   9   8  11       46.40       39.12      4.53 o 
  10   8  11       85.01       91.80      7.09 o 
  11   8  11       11.00        7.48      5.57 o 
  12   8  11        0.00        5.74      5.84 o 
  13   8  11      219.77      236.94     13.93 o 
  14   8  11       15.83       19.19      7.18 o 
  15   8  11       37.67       51.15      9.30 o 
   1   9  11      822.69      751.25     15.81 o 
   2   9  11      143.02      129.26      7.13 o 
   3   9  11       96.73       88.49      6.04 o 
   4   9  11       11.67       13.84      3.21 o 
   5   9  11        1.67        0.98      3.06 o 
   6   9  11       37.44       37.62      4.44 o 
   7   9  11        1.00       -4.56      3.27 o 
   8   9  11       30.48       46.36      5.72 o 
   9   9  11       12.26        9.32      4.22 o 
  10   9  11       28.21       34.48     12.35 o 
  11   9  11       49.58       47.94      5.73 o 
  12   9  11        9.45       13.78      4.21 o 
  13   9  11        3.73       -2.22      7.23 o 
  14   9  11      110.44      104.78     21.95 o 
   0  10  11       22.31       15.09      5.38 o 
   1  10  11       66.22       58.89      5.58 o 
   2  10  11       99.36       89.73      6.43 o 
   3  10  11       51.07       47.33      5.27 o 
   4  10  11       57.94       62.61      4.69 o 
   5  10  11       15.19       10.25      3.93 o 
   6  10  11      113.23      124.83      8.33 o 
   7  10  11        4.98       -0.01      3.99 o 
   8  10  11        6.17        7.67      6.59 o 
   9  10  11       25.48        7.55      6.08 o 
  10  10  11       57.41       71.06     18.27 o 
  11  10  11       11.67        6.07      4.88 o 
  12  10  11        0.02        0.59      4.40 o 
  13  10  11      129.11      155.08      9.20 o 
   1  11  11        0.48      -10.13      5.29 o 
   2  11  11       14.88        8.37      4.80 o 
   3  11  11       27.23       22.34      5.26 o 
   4  11  11      166.76      151.89      9.37 o 
   5  11  11       55.15       60.73      5.03 o 
   6  11  11       79.39      101.99      7.86 o 
   7  11  11        6.59        5.95      4.71 o 
   8  11  11      191.98      216.93     13.97 o 
   9  11  11        0.12       14.35      5.20 o 
  10  11  11       17.10       28.74      5.91 o 
  11  11  11      113.71      124.44      9.32 o 
   0  12  11        0.07       -5.02      9.24 o 
   1  12  11       17.36       18.43      6.27 o 
   2  12  11      115.76      126.11     11.53 o 
   3  12  11        0.31       -3.19      4.99 o 
   4  12  11      340.87      348.88     14.87 o 
   5  12  11       46.15       47.78      7.63 o 
   6  12  11      103.74       98.17     25.74 o 
   7  12  11      164.55      181.02     10.44 o 
   8  12  11       42.46       31.63      6.23 o 
   9  12  11       64.28       62.80      7.59 o 
   1  13  11        1.23      -10.65      6.39 o 
   2  13  11        3.86        0.50      5.96 o 
   3  13  11       74.05       62.06     11.01 o 
   4  13  11        6.36        0.09      7.30 o 
   5  13  11       11.10       -3.29      6.87 o 
   6  13  11       37.54       17.63      8.03 o 
   7  13  11      151.08      206.21     15.88 o 
   0  14  11      637.19      728.77     39.84 o 
   1  14  11       17.60       29.65      9.72 o 
   2  14  11      213.20      200.92     17.47 o 
   0   0  12      133.02       96.35      7.51 o 
   1   0  12      651.29      671.72     17.52 o 
   2   0  12      950.34     1125.03     15.35 o 
   3   0  12     4366.31     4497.71     44.24 o 
   4   0  12      183.15      175.32      7.89 o 
   5   0  12       52.13       67.03      5.73 o 
   6   0  12       10.11        2.11      3.67 o 
   7   0  12      750.57      745.72     20.10 o 
   8   0  12       24.52        6.57      4.09 o 
   9   0  12      902.71      891.53     16.34 o 
  10   0  12       50.21       45.53      5.23 o 
  11   0  12      103.07       74.82      6.73 o 
  12   0  12        2.73        2.54      3.94 o 
  13   0  12       41.63       35.54      7.56 o 
  14   0  12       48.81       53.71      6.85 o 
  15   0  12      733.12      708.36     18.92 o 
  16   0  12       95.87       70.03      8.22 o 
  17   0  12      215.01      169.22     11.64 o 
  18   0  12      566.08      586.06     18.98 o 
   1   1  12       97.39      125.15      3.92 o 
   2   1  12     2190.31     2425.94     19.98 o 
   3   1  12     1316.52     1354.72     13.94 o 
   4   1  12     1432.67     1436.92     15.46 o 
   5   1  12       63.50       55.15      3.32 o 
   6   1  12     1367.07     1318.15     16.05 o 
   7   1  12      120.02      112.11      4.98 o 
   8   1  12       29.37       12.32      2.33 o 
   9   1  12       29.17       22.45      2.72 o 
  10   1  12        1.06       -2.17      2.26 o 
  11   1  12       52.58       35.79      3.53 o 
  12   1  12      164.45      182.92      7.26 o 
  13   1  12        4.52       -0.53      2.94 o 
  14   1  12        7.81        4.24      3.26 o 
  15   1  12      143.10      116.38      6.47 o 
  16   1  12      269.30      314.29      9.93 o 
  17   1  12       14.84       10.13      4.13 o 
  18   1  12        1.71        3.41      4.42 o 
   0   2  12      542.53      504.78      9.50 o 
   1   2  12     1444.47     1474.51     15.68 o 
   2   2  12      444.16      466.50      8.23 o 
   3   2  12        2.04       10.93      1.98 o 
   4   2  12      126.28      135.42      4.40 o 
   5   2  12       56.76       68.92      3.21 o 
   6   2  12       26.61       18.16      2.35 o 
   7   2  12       19.92       20.41      2.60 o 
   8   2  12      131.42      130.33      4.71 o 
   9   2  12       32.02       18.57      3.12 o 
  10   2  12     1240.72     1087.97     14.11 o 
  11   2  12      481.03      433.84      8.61 o 
  12   2  12      637.28      641.49     11.54 o 
  13   2  12        0.61        1.63      2.81 o 
  14   2  12       75.05       76.66      5.67 o 
  15   2  12       39.65       34.91      4.71 o 
  16   2  12      354.25      373.98     10.28 o 
  17   2  12      365.41      364.68     10.53 o 
  18   2  12       40.11       37.61      5.54 o 
   1   3  12        4.79        5.74      1.84 o 
   2   3  12      556.88      464.22      8.51 o 
   3   3  12     2506.20     2464.75     25.35 o 
   4   3  12     2879.69     2763.09     23.71 o 
   5   3  12      326.31      310.89      5.70 o 
   6   3  12        0.95        0.17      1.68 o 
   7   3  12     3196.27     3000.27     25.95 o 
   8   3  12     1799.35     1794.60     19.18 o 
   9   3  12       52.09       30.50      4.01 o 
  10   3  12       94.41       54.44      3.75 o 
  11   3  12       47.04       54.28      3.88 o 
  12   3  12       29.51       25.56      3.23 o 
  13   3  12       14.24       11.57      3.15 o 
  14   3  12        6.42        7.54      4.23 o 
  15   3  12       24.90       21.67      3.89 o 
  16   3  12       12.56       12.27      3.87 o 
  17   3  12       25.78       32.62      5.07 o 
   0   4  12       62.02      111.85      5.98 o 
   1   4  12        3.63        4.66      1.78 o 
   2   4  12       12.80       14.88      2.67 o 
   3   4  12      616.61      643.53     10.43 o 
   4   4  12        1.65        0.44      1.92 o 
   5   4  12      972.32      963.40     11.44 o 
   6   4  12     2005.65     1921.97     17.35 o 
   7   4  12      243.87      243.94      6.10 o 
   8   4  12      849.06      794.85     12.08 o 
   9   4  12      362.29      424.63      8.59 o 
  10   4  12     1357.24     1308.76     15.89 o 
  11   4  12      976.41      911.41     12.73 o 
  12   4  12       81.58       87.33      6.20 o 
  13   4  12        1.42       -4.76      2.38 o 
  14   4  12        0.72       -1.03      2.80 o 
  15   4  12       13.97        8.81      4.31 o 
  16   4  12        0.19       -2.94      3.84 o 
  17   4  12       74.02       65.88     10.71 o 
   1   5  12        1.52        2.07      1.85 o 
   2   5  12       83.04       84.74      4.20 o 
   3   5  12      346.97      353.98      6.14 o 
   4   5  12      235.37      242.08      6.72 o 
   5   5  12      952.02      852.99     11.75 o 
   6   5  12       64.45       64.53      5.58 o 
   7   5  12        1.69        0.51      2.39 o 
   8   5  12      255.73      231.17      6.67 o 
   9   5  12     1494.08     1476.85     18.31 o 
  10   5  12     3629.73     3519.87     40.51 o 
  11   5  12      306.65      332.65     14.05 o 
  12   5  12      290.36      279.16     10.27 o 
  13   5  12        1.38       -0.19      4.01 o 
  14   5  12       14.65       14.34      5.26 o 
  15   5  12       26.13       36.12      7.37 o 
  16   5  12       60.02       60.71      9.52 o 
  17   5  12       57.59       66.62      9.85 o 
   0   6  12      817.65      832.35     41.39 o 
   1   6  12        8.91        8.25      2.42 o 
   2   6  12      290.26      262.50      6.47 o 
   3   6  12       10.67        5.22      2.30 o 
   4   6  12       18.09       23.89      3.06 o 
   5   6  12      899.00      908.90     12.48 o 
   6   6  12        0.04        4.30      2.47 o 
   7   6  12      367.83      327.75      7.92 o 
   8   6  12     1873.20     1900.92     22.12 o 
   9   6  12      593.57      573.23     10.42 o 
  10   6  12      412.02      419.19     11.77 o 
  11   6  12      143.59      147.20      8.20 o 
  12   6  12       20.21       10.95      4.73 o 
  13   6  12       84.32      111.35      9.20 o 
  14   6  12      269.12      278.17     15.77 o 
  15   6  12        6.72       16.74      6.02 o 
  16   6  12       29.00       35.61      7.01 o 
   1   7  12      801.70      757.89     12.75 o 
   2   7  12      222.06      202.03      7.89 o 
   3   7  12     2172.61     1994.47     23.13 o 
   4   7  12       26.88       31.18      3.26 o 
   5   7  12       74.03       91.46      4.76 o 
   6   7  12       48.20       50.39      5.27 o 
   7   7  12      213.40      217.78      7.22 o 
   8   7  12       49.29       56.80      4.41 o 
   9   7  12     1266.32     1250.89     22.61 o 
  10   7  12      849.01      831.33     14.27 o 
  11   7  12      353.25      376.76     12.72 o 
  12   7  12      483.78      517.99     19.25 o 
  13   7  12       82.45       73.64      8.54 o 
  14   7  12       18.12       21.07      6.00 o 
  15   7  12       40.04       51.95     11.13 o 
   0   8  12      900.87      759.26     18.73 o 
   1   8  12      282.20      198.58      8.35 o 
   2   8  12     1570.66     1449.14     21.29 o 
   3   8  12      154.28      176.84      7.92 o 
   4   8  12       51.93       47.81      4.42 o 
   5   8  12       74.26       72.44      5.23 o 
   6   8  12      660.99      729.77     13.69 o 
   7   8  12       64.59       69.34      5.76 o 
   8   8  12        0.81       -0.75      3.00 o 
   9   8  12        0.30       -4.02      3.97 o 
  10   8  12        0.01        3.44      3.25 o 
  11   8  12        0.12        3.54      3.38 o 
  12   8  12      232.01      205.80     12.91 o 
  13   8  12      294.87      323.61     15.12 o 
  14   8  12       84.07       80.01      9.74 o 
   1   9  12       35.19       22.67      5.12 o 
   2   9  12        1.29       -2.10      3.15 o 
   3   9  12       96.31       85.02      6.22 o 
   4   9  12      170.05      177.95      6.69 o 
   5   9  12      144.30      146.68      6.96 o 
   6   9  12       21.88       19.27      3.93 o 
   7   9  12      101.10      108.36      7.07 o 
   8   9  12        7.71        6.94      6.21 o 
   9   9  12       27.68       37.08      5.46 o 
  10   9  12       12.47       20.56      4.92 o 
  11   9  12       35.94       48.59      5.93 o 
  12   9  12      273.22      257.99     10.53 o 
  13   9  12        8.73        6.57      7.72 o 
   0  10  12     1015.86      997.51     28.56 o 
   1  10  12       30.48       31.42      4.90 o 
   2  10  12      141.33      111.40      7.16 o 
   3  10  12       46.60       49.49      5.45 o 
   4  10  12      261.78      274.44     10.13 o 
   5  10  12      301.99      296.87      9.68 o 
   6  10  12      363.08      395.11     15.30 o 
   7  10  12        1.47        8.44      4.53 o 
   8  10  12      440.54      450.98     14.02 o 
   9  10  12      102.46      106.37      8.34 o 
  10  10  12      196.10      215.56     11.84 o 
  11  10  12        0.55        0.81      4.78 o 
  12  10  12       25.98       30.25     11.38 o 
   1  11  12      347.58      330.86     13.91 o 
   2  11  12       55.69       54.58      7.71 o 
   3  11  12      771.00      787.34     18.53 o 
   4  11  12        3.97        7.05      4.69 o 
   5  11  12      123.13      121.78      8.85 o 
   6  11  12       25.30       32.80      5.68 o 
   7  11  12       41.13       44.19      6.28 o 
   8  11  12       56.34       54.36      8.54 o 
   9  11  12       74.39       66.84      7.45 o 
  10  11  12        1.18       -0.94      4.83 o 
  11  11  12      179.10      188.66     11.16 o 
   0  12  12       31.25       47.10     12.83 o 
   1  12  12       40.47       69.31     10.51 o 
   2  12  12      159.42      148.87     15.10 o 
   3  12  12        1.38       -4.24      5.45 o 
   4  12  12      196.44      218.54     13.56 o 
   5  12  12       47.75       52.18      8.03 o 
   6  12  12        0.02       -2.95      6.29 o 
   7  12  12       84.74       89.09      7.75 o 
   8  12  12       89.06       99.73      8.80 o 
   9  12  12      136.63      131.39      9.90 o 
   1  13  12       53.36       48.76     10.18 o 
   2  13  12       14.51       10.69      8.13 o 
   3  13  12      100.68      113.87     11.11 o 
   4  13  12       25.19       15.28      6.88 o 
   5  13  12        8.37       -2.52      7.40 o 
   6  13  12      179.87      187.82     15.74 o 
   1   1  13     1918.40     1949.38     17.31 o 
   2   1  13       72.52       57.54      3.28 o 
   3   1  13      790.97      805.59      9.15 o 
   4   1  13      884.11      915.67     11.11 o 
   5   1  13     1264.25     1283.45     13.91 o 
   6   1  13       83.39      100.90      4.44 o 
   7   1  13      158.43      156.62      5.60 o 
   8   1  13      832.55      768.66     10.59 o 
   9   1  13       41.06       33.68      3.22 o 
  10   1  13      835.34      852.81     13.40 o 
  11   1  13       31.41       36.70      3.62 o 
  12   1  13       64.03       76.45      6.56 o 
  13   1  13      396.04      407.63      9.79 o 
  14   1  13      196.05      226.72      8.13 o 
  15   1  13      132.99      170.44      7.80 o 
  16   1  13       66.74       74.37      6.90 o 
  17   1  13       50.57       60.52      5.82 o 
   0   2  13     1297.94     1397.85     20.26 o 
   1   2  13      195.85      226.54      5.61 o 
   2   2  13     1820.10     2003.44     20.05 o 
   3   2  13       72.70       57.89      4.16 o 
   4   2  13       16.79       27.21      2.99 o 
   5   2  13      417.53      540.04      8.12 o 
   6   2  13       21.49       20.64      2.44 o 
   7   2  13     1323.36     1363.95     14.93 o 
   8   2  13        1.97       10.73      2.57 o 
   9   2  13      757.71      693.38     10.92 o 
  10   2  13      197.88      199.12      6.44 o 
  11   2  13       33.99       37.56      3.59 o 
  12   2  13      211.28      218.86      7.09 o 
  13   2  13      574.57      544.67     14.16 o 
  14   2  13       22.31       19.77      3.78 o 
  15   2  13      531.14      568.17     12.19 o 
  16   2  13      655.87      698.77     17.25 o 
  17   2  13       24.21       35.18      6.42 o 
   1   3  13     2601.96     2560.91     25.94 o 
   2   3  13      887.63      833.90     12.09 o 
   3   3  13     3054.67     3013.86     32.68 o 
   4   3  13     1212.98     1246.61     16.76 o 
   5   3  13     1633.16     1585.02     16.18 o 
   6   3  13       53.13       41.71      2.92 o 
   7   3  13     1810.09     1691.29     18.52 o 
   8   3  13       57.86       36.38      4.50 o 
   9   3  13        2.78       16.36      3.01 o 
  10   3  13       33.21       38.13      3.69 o 
  11   3  13       73.93       90.16      4.88 o 
  12   3  13        4.93        2.68      2.74 o 
  13   3  13      175.65      173.58      7.71 o 
  14   3  13       62.33       71.18      5.27 o 
  15   3  13      101.43       98.44      6.16 o 
  16   3  13      127.96      145.77      7.48 o 
  17   3  13        4.92        7.64      4.47 o 
   0   4  13       24.17        9.21      2.99 o 
   1   4  13      582.22      527.71      8.12 o 
   2   4  13      140.83      138.13      5.52 o 
   3   4  13       52.45       54.96      3.91 o 
   4   4  13     2406.32     2332.59     22.96 o 
   5   4  13      353.22      310.53      6.41 o 
   6   4  13      660.86      644.45     11.32 o 
   7   4  13     1600.98     1586.20     17.57 o 
   8   4  13        1.21        1.68      2.49 o 
   9   4  13      467.05      463.05      9.46 o 
  10   4  13       62.92       81.00      4.75 o 
  11   4  13      489.72      486.35     16.00 o 
  12   4  13      644.14      630.82     11.67 o 
  13   4  13       37.11       40.45      4.17 o 
  14   4  13       62.48       72.12      6.18 o 
  15   4  13       66.29       62.57      6.43 o 
  16   4  13      168.67      153.78      8.27 o 
  17   4  13      277.87      262.18     10.68 o 
   1   5  13      658.35      684.81      9.68 o 
   2   5  13       32.06       49.02      3.30 o 
   3   5  13     2695.87     2602.04     26.83 o 
   4   5  13     2610.43     2406.76     23.80 o 
   5   5  13       10.65        7.81      2.61 o 
   6   5  13     2137.50     2121.87     22.15 o 
   7   5  13       63.68       68.80      4.52 o 
   8   5  13        0.00        6.88      2.70 o 
   9   5  13       21.20       23.07      3.74 o 
  10   5  13      389.09      381.18      8.71 o 
  11   5  13        0.59        1.66      2.67 o 
  12   5  13      124.61      113.34      9.32 o 
  13   5  13        2.09        4.37      4.23 o 
  14   5  13      678.31      693.54     14.55 o 
  15   5  13       19.53       19.16      4.02 o 
  16   5  13      468.90      463.96     12.27 o 
   0   6  13      777.41      738.47     22.04 o 
   1   6  13      111.32      114.11      5.82 o 
   2   6  13      224.08      252.72      6.65 o 
   3   6  13     1083.05     1063.36     14.19 o 
   4   6  13      177.07      179.03      7.00 o 
   5   6  13        3.72        5.83      2.55 o 
   6   6  13       41.14       41.71      3.71 o 
   7   6  13     2011.17     1900.05     23.26 o 
   8   6  13     2808.30     2752.03     29.50 o 
   9   6  13       10.86       10.14      3.37 o 
  10   6  13        0.48        1.64      3.00 o 
  11   6  13      175.99      178.00      6.70 o 
  12   6  13       43.78       45.28      5.82 o 
  13   6  13      265.56      280.89     12.93 o 
  14   6  13      188.04      228.04     12.22 o 
  15   6  13        0.06        7.66      5.63 o 
  16   6  13       22.56       25.54      8.39 o 
   1   7  13       18.97       21.60      3.72 o 
   2   7  13      105.47       99.51      6.17 o 
   3   7  13        5.52        0.14      3.58 o 
   4   7  13       81.33       82.32      5.13 o 
   5   7  13       72.13       70.27      4.40 o 
   6   7  13       37.33       34.72      4.57 o 
   7   7  13     1018.95     1042.66     16.20 o 
   8   7  13        1.20        3.99      3.05 o 
   9   7  13      540.55      541.12     10.88 o 
  10   7  13      677.32      682.62     12.44 o 
  11   7  13        6.85        4.15      3.38 o 
  12   7  13      153.07      131.88      9.83 o 
  13   7  13      100.17      113.55      9.23 o 
  14   7  13       43.84       46.65      9.48 o 
  15   7  13       33.32       34.41      8.15 o 
   0   8  13        5.58        2.67      5.08 o 
   1   8  13      364.30      332.64     12.67 o 
   2   8  13      356.87      316.72     12.38 o 
   3   8  13       67.12       85.66      6.12 o 
   4   8  13       15.57       16.67      3.32 o 
   5   8  13        4.74        7.62      3.30 o 
   6   8  13       86.70       85.44      5.90 o 
   7   8  13        0.38       -3.38      3.76 o 
   8   8  13       16.83        7.09      3.50 o 
   9   8  13      219.03      231.40      8.63 o 
  10   8  13      615.85      646.88     16.54 o 
  11   8  13      265.15      286.76      9.39 o 
  12   8  13       35.95       31.35      8.27 o 
  13   8  13       95.93      136.24      7.28 o 
  14   8  13       54.53       55.03      8.99 o 
   1   9  13      267.64      283.82     11.70 o 
   2   9  13      157.92      120.88      7.30 o 
   3   9  13      142.52      114.48      7.10 o 
   4   9  13      328.15      351.14     10.54 o 
   5   9  13        8.14        8.98      5.21 o 
   6   9  13       19.15       23.85      4.58 o 
   7   9  13       56.31       48.56      5.59 o 
   8   9  13      375.23      413.14     15.89 o 
   9   9  13       93.17      107.26      8.07 o 
  10   9  13      323.02      335.24     23.30 o 
  11   9  13      110.91      133.28      8.83 o 
  12   9  13      333.78      350.27     12.29 o 
  13   9  13        1.35        5.39      8.06 o 
   0  10  13      153.39      126.44     12.16 o 
   1  10  13        0.08        1.89      4.47 o 
   2  10  13      492.11      468.10     12.45 o 
   3  10  13      382.74      345.51     10.90 o 
   4  10  13       30.55       12.04      4.28 o 
   5  10  13      251.31      269.77      9.83 o 
   6  10  13        6.03        2.06      9.69 o 
   7  10  13      435.87      531.53     18.83 o 
   8  10  13        2.24       -0.18      4.52 o 
   9  10  13       74.43       67.41      7.29 o 
  10  10  13       31.91       49.17      6.50 o 
  11  10  13      303.07      333.75     13.01 o 
  12  10  13       27.94       36.60      6.32 o 
   1  11  13      155.87      141.88     10.90 o 
   2  11  13       34.30       30.31      5.93 o 
   3  11  13       47.17       57.89      6.81 o 
   4  11  13      116.35      117.74     11.56 o 
   5  11  13       20.26       14.52      5.40 o 
   6  11  13      227.51      259.89      9.85 o 
   7  11  13        1.50        5.31      4.81 o 
   8  11  13        0.03        6.17      4.90 o 
   9  11  13        0.68       -0.80      5.12 o 
  10  11  13       37.59       23.55      6.25 o 
   0  12  13       13.02       34.95     12.85 o 
   1  12  13      156.41      179.24     15.30 o 
   2  12  13      175.85      168.40     16.15 o 
   3  12  13      102.81      104.35     16.72 o 
   4  12  13        7.78        3.93      5.30 o 
   5  12  13      128.23      133.03     14.51 o 
   6  12  13      107.76      110.69     10.61 o 
   7  12  13        0.90       -7.78      6.78 o 
   8  12  13      219.27      237.13     11.73 o 
   1  13  13       76.55       92.74     19.55 o 
   2  13  13      111.35      128.65     14.32 o 
   3  13  13       57.68       63.21     11.42 o 
   4  13  13      140.20      144.38     15.65 o 
   5  13  13        0.05        3.28      7.76 o 
   0   0  14      793.50      704.71     29.42 o 
   1   0  14     1491.85     1418.19     21.37 o 
   2   0  14      198.43      179.25      7.61 o 
   3   0  14       55.53       96.25      5.98 o 
   4   0  14     1789.79     1916.81     21.47 o 
   5   0  14     1897.56     2084.68     23.07 o 
   6   0  14     4620.39     4763.01     54.07 o 
   7   0  14        0.94       18.78      3.80 o 
   8   0  14      443.66      392.45     10.89 o 
   9   0  14     1977.59     1805.66     30.63 o 
  10   0  14      304.29      203.54      9.00 o 
  11   0  14      228.25      198.72     10.27 o 
  12   0  14      150.13      145.03      9.58 o 
  13   0  14      158.74      141.80      9.91 o 
  14   0  14      298.56      321.82     13.49 o 
  15   0  14       29.93       25.13      9.73 o 
  16   0  14       54.79       64.36      8.02 o 
  17   0  14      103.96       95.15      9.80 o 
   1   1  14      938.40      922.85     11.44 o 
   2   1  14     2312.65     2306.37     21.41 o 
   3   1  14      106.36      104.12      4.11 o 
   4   1  14      509.20      482.10      7.97 o 
   5   1  14      181.52      214.89      5.97 o 
   6   1  14        7.05        6.58      2.24 o 
   7   1  14      128.81      120.71      4.86 o 
   8   1  14      239.15      290.72      6.69 o 
   9   1  14     4477.05     4327.01     39.88 o 
  10   1  14        7.60        7.35      2.64 o 
  11   1  14     1808.24     1666.23     19.81 o 
  12   1  14       27.75       32.24      4.06 o 
  13   1  14        6.35        6.34      3.35 o 
  14   1  14        1.24        9.48      3.62 o 
  15   1  14      476.64      508.38     11.89 o 
  16   1  14        5.62        6.13      3.96 o 
  17   1  14       84.52      109.06      7.99 o 
   0   2  14      184.71      215.85      8.72 o 
   1   2  14       20.83       15.11      2.47 o 
   2   2  14      146.24      144.27      5.23 o 
   3   2  14      137.47      129.12      5.99 o 
   4   2  14      224.20      220.39      7.52 o 
   5   2  14      161.34      187.77      5.65 o 
   6   2  14       84.72       87.35      4.15 o 
   7   2  14       29.86       32.51      3.08 o 
   8   2  14      723.16      717.57     10.71 o 
   9   2  14     1096.03     1092.19     17.37 o 
  10   2  14       20.06       22.58      3.43 o 
  11   2  14      386.28      416.82      8.99 o 
  12   2  14       70.52       75.25      5.14 o 
  13   2  14       41.41       58.42      4.96 o 
  14   2  14       54.10       42.44      4.73 o 
  15   2  14      154.55      146.69      7.45 o 
  16   2  14      289.22      278.07      9.74 o 
  17   2  14       45.65       32.70      5.17 o 
   1   3  14      202.38      255.29      6.66 o 
   2   3  14        0.53       -0.87      2.02 o 
   3   3  14      373.01      439.44      9.71 o 
   4   3  14       68.48       59.06      3.37 o 
   5   3  14     1953.44     1904.22     18.83 o 
   6   3  14     1146.53     1075.52     12.93 o 
   7   3  14      279.16      287.85      6.95 o 
   8   3  14      407.85      386.37      8.20 o 
   9   3  14       10.90        3.43      3.13 o 
  10   3  14      312.41      301.53      8.92 o 
  11   3  14      118.34      122.09      6.57 o 
  12   3  14        2.17        2.22      3.06 o 
  13   3  14        0.00        3.69      3.23 o 
  14   3  14       19.16        6.63      3.85 o 
  15   3  14      287.02      299.42     10.32 o 
  16   3  14        9.49       17.94      4.77 o 
  17   3  14      364.93      382.71     12.09 o 
   0   4  14      128.54      154.11      7.49 o 
   1   4  14       68.81       80.59      4.44 o 
   2   4  14        0.28        2.33      2.29 o 
   3   4  14     1662.32     1615.49     16.97 o 
   4   4  14     3314.14     3264.29     26.62 o 
   5   4  14      197.64      190.02      5.66 o 
   6   4  14      325.39      337.60      6.96 o 
   7   4  14     2494.36     2388.27     24.33 o 
   8   4  14      130.16      122.06      5.78 o 
   9   4  14        8.15        8.21      3.02 o 
  10   4  14      135.00      123.04      6.03 o 
  11   4  14       11.98        8.08      3.21 o 
  12   4  14      523.46      539.76     11.08 o 
  13   4  14       71.40       68.94      5.22 o 
  14   4  14       70.54       73.82      5.45 o 
  15   4  14      179.58      179.48     10.49 o 
  16   4  14        0.07        2.49      4.14 o 
   1   5  14        0.10        0.55      2.88 o 
   2   5  14     2322.17     2179.31     21.04 o 
   3   5  14     4054.18     4165.95     37.36 o 
   4   5  14     1524.29     1404.18     15.70 o 
   5   5  14        0.54        0.04      2.40 o 
   6   5  14       77.56       71.46      5.57 o 
   7   5  14      135.06      138.40      6.18 o 
   8   5  14       93.43       99.45      5.41 o 
   9   5  14      505.96      490.93     10.21 o 
  10   5  14        0.12        1.62      2.93 o 
  11   5  14      102.76       88.13      5.69 o 
  12   5  14        5.06        4.67      3.26 o 
  13   5  14      236.04      235.16      8.73 o 
  14   5  14      263.37      275.59      8.96 o 
  15   5  14       97.67      109.08      9.24 o 
  16   5  14        0.00       -0.22      4.18 o 
   0   6  14      241.40      200.00     12.24 o 
   1   6  14      173.57      153.41      7.33 o 
   2   6  14     1449.99     1316.93     17.24 o 
   3   6  14      434.70      391.39      8.99 o 
   4   6  14      568.66      543.08      9.11 o 
   5   6  14       40.26       32.26      3.47 o 
   6   6  14      486.50      516.08      9.69 o 
   7   6  14        5.99        5.65      4.02 o 
   8   6  14      130.54      115.40      5.95 o 
   9   6  14       90.43       82.28      5.35 o 
  10   6  14        0.09        2.44      3.01 o 
  11   6  14      372.35      402.05     14.75 o 
  12   6  14      109.41      115.49      6.14 o 
  13   6  14        4.03        3.27      4.83 o 
  14   6  14       35.73       47.27      5.63 o 
  15   6  14        0.03       -4.53      3.54 o 
   1   7  14       21.54       28.93      8.20 o 
   2   7  14        0.94        8.25      3.34 o 
   3   7  14       10.81        6.60      3.31 o 
   4   7  14       36.03       36.90      3.89 o 
   5   7  14      172.45      164.50      6.35 o 
   6   7  14      792.87      769.86     17.83 o 
   7   7  14       41.89       38.88      5.29 o 
   8   7  14        2.58       -4.57      2.86 o 
   9   7  14      699.58      728.79     13.14 o 
  10   7  14      256.72      292.27      8.79 o 
  11   7  14       58.23       57.36      4.98 o 
  12   7  14      168.09      201.46      8.94 o 
  13   7  14        0.02       -2.57      3.55 o 
  14   7  14       16.91       12.57      8.52 o 
   0   8  14      122.00      105.21     10.81 o 
   1   8  14       23.44       30.96      5.20 o 
   2   8  14       65.18       78.78      6.30 o 
   3   8  14      129.24      135.97     10.13 o 
   4   8  14        9.15        2.85      3.51 o 
   5   8  14       75.78       79.39      5.36 o 
   6   8  14        9.43        8.68      3.61 o 
   7   8  14      715.05      707.14     15.40 o 
   8   8  14      124.59      120.67      7.60 o 
   9   8  14       71.28       81.46      6.52 o 
  10   8  14      138.16      120.35      7.44 o 
  11   8  14      675.87      691.95     14.30 o 
  12   8  14      113.15      132.06      8.43 o 
  13   8  14      262.62      275.49     10.35 o 
   1   9  14       67.14       77.60      7.15 o 
   2   9  14      458.60      454.79     17.88 o 
   3   9  14        7.46       10.76      6.90 o 
   4   9  14      662.56      558.77     13.50 o 
   5   9  14      149.57      140.60      6.76 o 
   6   9  14      408.38      420.62     11.91 o 
   7   9  14       39.34       35.60      5.19 o 
   8   9  14      141.34      170.27      8.78 o 
   9   9  14      185.09      200.39     10.41 o 
  10   9  14       43.68       45.82      6.49 o 
  11   9  14      120.28      140.10      9.22 o 
  12   9  14       48.29       50.59      6.67 o 
   0  10  14      114.55      106.46     19.85 o 
   1  10  14       40.08       36.61      5.95 o 
   2  10  14      171.25      161.62      9.85 o 
   3  10  14     1190.70     1181.53     20.87 o 
   4  10  14      115.74      113.76      7.73 o 
   5  10  14      389.11      395.21     11.94 o 
   6  10  14       37.18       39.21      5.38 o 
   7  10  14      474.70      514.79     15.15 o 
   8  10  14       97.85      118.84     12.71 o 
   9  10  14      160.15      160.12     10.19 o 
  10  10  14      272.31      307.40     19.94 o 
  11  10  14       38.73       49.36      7.16 o 
   1  11  14        7.47        0.23      4.80 o 
   2  11  14        5.65        7.27      5.82 o 
   3  11  14      507.30      506.32     17.51 o 
   4  11  14      166.91      151.28     10.12 o 
   5  11  14      116.67      122.38      9.36 o 
   6  11  14        6.17       -5.13      5.24 o 
   7  11  14      112.01      144.54     15.24 o 
   8  11  14      285.16      315.79     12.89 o 
   9  11  14        0.04       -0.34      4.96 o 
   0  12  14      299.85      332.73     29.41 o 
   1  12  14      267.42      278.57     18.77 o 
   2  12  14       19.70       -2.15      7.76 o 
   3  12  14      306.94      296.98     30.75 o 
   4  12  14       34.93       46.28      7.13 o 
   5  12  14      321.61      370.54     19.40 o 
   6  12  14        1.01       -2.28      5.81 o 
   7  12  14        0.01       -5.80      6.07 o 
   1  13  14       14.17       15.99     10.45 o 
   2  13  14       19.64        9.52      8.12 o 
   3  13  14       88.75       98.11     13.06 o 
   1   1  15      884.32      867.90     11.42 o 
   2   1  15     1490.49     1482.31     17.56 o 
   3   1  15        0.45       -2.46      1.98 o 
   4   1  15      472.01      514.35      8.10 o 
   5   1  15        4.41        2.36      2.05 o 
   6   1  15       88.39       87.51      5.14 o 
   7   1  15      499.46      497.32      8.73 o 
   8   1  15       78.51      101.51      4.84 o 
   9   1  15     2740.89     2517.87     26.11 o 
  10   1  15       58.99       74.30      4.49 o 
  11   1  15       89.01       84.00      5.31 o 
  12   1  15      107.46       90.55      5.42 o 
  13   1  15       52.73       59.50      5.17 o 
  14   1  15       58.42       74.96      7.56 o 
  15   1  15      305.07      328.96     10.33 o 
  16   1  15        2.10        0.37      3.95 o 
  17   1  15       41.67       50.93      6.06 o 
   0   2  15      267.37      290.48      9.02 o 
   1   2  15       18.23       13.46      2.41 o 
   2   2  15      591.35      615.56     10.00 o 
   3   2  15      154.08      153.02      5.34 o 
   4   2  15      832.19      844.69     10.66 o 
   5   2  15      235.11      255.42      5.93 o 
   6   2  15      242.99      253.53      7.92 o 
   7   2  15        2.31       -3.29      2.12 o 
   8   2  15      275.92      251.51      7.19 o 
   9   2  15     1141.09     1096.03     14.99 o 
  10   2  15      638.81      696.66     12.70 o 
  11   2  15      394.75      400.59     13.91 o 
  12   2  15      307.48      281.72      8.39 o 
  13   2  15        6.55        3.14      3.26 o 
  14   2  15       29.78       22.55      4.29 o 
  15   2  15      126.96      110.56      7.47 o 
  16   2  15       30.27       40.77      5.66 o 
   1   3  15      133.43      131.38      5.72 o 
   2   3  15       90.31      121.33      5.19 o 
   3   3  15        2.96        6.92      2.39 o 
   4   3  15       31.17       31.79      2.87 o 
   5   3  15      103.01      126.18      4.82 o 
   6   3  15      463.93      452.48     10.67 o 
   7   3  15      101.20       99.74      6.03 o 
   8   3  15      311.01      301.27      7.20 o 
   9   3  15       66.17       64.64      4.76 o 
  10   3  15      252.32      247.13      8.09 o 
  11   3  15     1175.28     1171.26     17.50 o 
  12   3  15      169.79      188.15      7.68 o 
  13   3  15      299.33      335.34     10.79 o 
  14   3  15       26.00       35.83      5.12 o 
  15   3  15       39.95       70.75      6.32 o 
  16   3  15      401.96      451.11     12.77 o 
   0   4  15     1539.53     1545.45     23.68 o 
   1   4  15      651.85      654.08      9.95 o 
   2   4  15      284.71      270.73      6.50 o 
   3   4  15      655.01      623.68     12.82 o 
   4   4  15      251.65      248.09      5.98 o 
   5   4  15       52.36       44.49      3.44 o 
   6   4  15      111.47       96.16      5.88 o 
   7   4  15       45.62       42.65      4.11 o 
   8   4  15        7.27        8.42      3.10 o 
   9   4  15        5.78        0.25      2.91 o 
  10   4  15        0.00        0.34      2.98 o 
  11   4  15       95.25       90.41      5.69 o 
  12   4  15      474.69      485.67     10.94 o 
  13   4  15        0.17        1.03      3.42 o 
  14   4  15       33.33       29.73      4.63 o 
  15   4  15      181.02      197.12      8.47 o 
  16   4  15       28.06       39.23      5.80 o 
   1   5  15      273.59      199.63      6.52 o 
   2   5  15       87.25       87.50      4.81 o 
   3   5  15     1778.46     1737.72     20.90 o 
   4   5  15      109.06      131.11      5.26 o 
   5   5  15      102.46       84.97      4.46 o 
   6   5  15      447.64      432.48      8.94 o 
   7   5  15       27.11       32.01      3.94 o 
   8   5  15      320.81      305.82      8.47 o 
   9   5  15        1.99       -1.48      2.88 o 
  10   5  15      165.54      169.35      7.08 o 
  11   5  15       38.85       39.40      5.98 o 
  12   5  15        4.06        0.09      3.24 o 
  13   5  15      831.05      831.76     20.26 o 
  14   5  15       84.38       88.39      6.12 o 
  15   5  15       59.16       60.31      5.66 o 
   0   6  15       73.55       89.03      9.57 o 
   1   6  15       66.14       57.15      5.78 o 
   2   6  15     1112.90      870.81     14.21 o 
   3   6  15        3.70       -1.31      2.52 o 
   4   6  15      123.22      143.02      6.25 o 
   5   6  15      181.00      175.38      6.56 o 
   6   6  15       40.16       37.50      3.86 o 
   7   6  15       43.38       45.36      4.40 o 
   8   6  15       80.69       79.58      5.36 o 
   9   6  15       27.89       23.06      3.93 o 
  10   6  15      119.80      127.97      6.59 o 
  11   6  15      403.41      404.85     10.04 o 
  12   6  15      124.46      152.91      9.39 o 
  13   6  15       32.15       31.22      6.09 o 
  14   6  15        8.09        8.18      4.10 o 
  15   6  15       90.92      114.23      7.18 o 
   1   7  15        0.11       -4.47      3.40 o 
   2   7  15      283.01      253.46     10.33 o 
   3   7  15      306.10      221.80      8.96 o 
   4   7  15       12.78       10.97      3.80 o 
   5   7  15      151.42      158.53      6.98 o 
   6   7  15       39.06       44.74      5.42 o 
   7   7  15        7.54        8.24      3.36 o 
   8   7  15      187.70      190.11      8.08 o 
   9   7  15       47.88       53.86      5.27 o 
  10   7  15        1.34        4.53      3.52 o 
  11   7  15      136.47      125.93      7.25 o 
  12   7  15       51.55       65.39      5.79 o 
  13   7  15       51.73       70.34      6.02 o 
  14   7  15      113.81      113.54      7.11 o 
   0   8  15       11.22        1.18      5.54 o 
   1   8  15      633.77      591.75     15.22 o 
   2   8  15       46.41       50.99      6.63 o 
   3   8  15      137.59      101.58      6.80 o 
   4   8  15        2.18        2.69      3.73 o 
   5   8  15       40.04       35.87      4.21 o 
   6   8  15       90.86       92.95      6.83 o 
   7   8  15        6.84        6.33      4.09 o 
   8   8  15      931.02      912.72     18.37 o 
   9   8  15      389.29      373.95     11.75 o 
  10   8  15       35.81       24.80      7.97 o 
  11   8  15      193.20      213.92      9.10 o 
  12   8  15        7.22        4.36      4.17 o 
  13   8  15       67.11       66.64      6.70 o 
   1   9  15      154.01      153.80      9.54 o 
   2   9  15     1061.78     1075.62     21.71 o 
   3   9  15       30.51       20.53      5.23 o 
   4   9  15     1981.57     1954.96     28.19 o 
   5   9  15      156.19      140.31      9.05 o 
   6   9  15        2.00        5.74      3.85 o 
   7   9  15      693.34      739.67     16.35 o 
   8   9  15       23.96       22.78      5.23 o 
   9   9  15      119.52      123.05      8.32 o 
  10   9  15      142.43      147.80     11.37 o 
  11   9  15       67.71       58.82      9.23 o 
  12   9  15       30.70       28.51      6.70 o 
   0  10  15       99.19      114.48     13.38 o 
   1  10  15        2.09        1.67      4.58 o 
   2  10  15       71.00       74.67      7.61 o 
   3  10  15      341.10      334.84     12.54 o 
   4  10  15     1040.38     1040.71     19.78 o 
   5  10  15       72.96       70.14      6.83 o 
   6  10  15        1.38        8.56      5.72 o 
   7  10  15      315.81      292.80     11.19 o 
   8  10  15       44.51       70.43     10.54 o 
   9  10  15      111.45      138.47      9.66 o 
  10  10  15      239.09      265.89     12.34 o 
   1  11  15      145.31      124.12      9.45 o 
   2  11  15      114.72      122.44      9.40 o 
   3  11  15       49.53       52.01      8.32 o 
   4  11  15       41.04       28.51     10.43 o 
   5  11  15      130.32      139.69     11.35 o 
   6  11  15      173.46      188.37     19.86 o 
   7  11  15       65.21       58.14      8.38 o 
   8  11  15       46.59       47.66      6.52 o 
   0  12  15      240.08      257.79     26.60 o 
   1  12  15        0.99       -0.40      7.15 o 
   2  12  15        0.51       -0.14      7.46 o 
   3  12  15       47.04       31.14     11.87 o 
   4  12  15      261.68      257.77     23.36 o 
   5  12  15       26.66       21.52      8.91 o 
   6  12  15       44.66       35.40      7.80 o 
   0   0  16      621.21      582.84     18.57 o 
   1   0  16      466.55      559.94     13.05 o 
   2   0  16      739.05      746.04     15.31 o 
   3   0  16      226.84      230.36      8.72 o 
   4   0  16       99.53       81.29      6.15 o 
   5   0  16      206.44      168.02      9.73 o 
   6   0  16      138.72      122.87      7.33 o 
   7   0  16       13.67       29.82      4.60 o 
   8   0  16     4695.38     4281.21     51.68 o 
   9   0  16      176.26      135.12      8.14 o 
  10   0  16      676.10      707.33     16.13 o 
  11   0  16     1050.37     1080.96     20.93 o 
  12   0  16      218.52      231.40     15.99 o 
  13   0  16      133.06      129.86     10.08 o 
  14   0  16       61.59       71.45      8.54 o 
  15   0  16      121.16      123.40     10.61 o 
  16   0  16        0.87       -1.11      5.60 o 
   1   1  16        3.99        6.08      2.31 o 
   2   1  16      511.00      530.32     17.90 o 
   3   1  16        3.56        0.85      2.22 o 
   4   1  16      383.63      344.20     11.65 o 
   5   1  16     1035.51     1020.67     14.42 o 
   6   1  16        0.56        0.07      2.49 o 
   7   1  16       11.59        5.42      2.56 o 
   8   1  16       74.64       76.80      4.83 o 
   9   1  16     1896.87     1903.25     21.75 o 
  10   1  16      887.71      834.13     13.35 o 
  11   1  16       50.88       33.19      4.08 o 
  12   1  16      506.56      500.55     10.65 o 
  13   1  16        5.47       11.87      3.90 o 
  14   1  16      140.82      125.38      7.25 o 
  15   1  16      147.32      149.35      8.64 o 
  16   1  16        1.24       -4.30      4.30 o 
   0   2  16       61.17       64.65      5.55 o 
   1   2  16      390.78      446.29      8.25 o 
   2   2  16       15.10       17.22      2.73 o 
   3   2  16     1554.19     1466.15     17.65 o 
   4   2  16      458.85      395.52      8.49 o 
   5   2  16      151.23      173.39      6.77 o 
   6   2  16       33.14       17.76      2.91 o 
   7   2  16      509.91      486.42      8.89 o 
   8   2  16       38.68       46.00      4.17 o 
   9   2  16      393.44      354.03      8.50 o 
  10   2  16       75.08       74.36      5.35 o 
  11   2  16      296.48      336.89      9.38 o 
  12   2  16      572.42      546.35     12.65 o 
  13   2  16       73.84       71.49      5.76 o 
  14   2  16       46.28       56.35      6.04 o 
  15   2  16       17.56       15.74      4.81 o 
  16   2  16      180.60      202.59     10.09 o 
   1   3  16       10.52        5.33      2.40 o 
   2   3  16      157.20      157.38      6.18 o 
   3   3  16     4679.39     4543.36     40.41 o 
   4   3  16      766.34      814.43     11.64 o 
   5   3  16      363.58      351.24      7.05 o 
   6   3  16      225.05      245.45      6.99 o 
   7   3  16      182.99      175.59      6.45 o 
   8   3  16      239.26      208.99      6.60 o 
   9   3  16      310.46      341.45      8.53 o 
  10   3  16       19.12       21.68      3.83 o 
  11   3  16        4.11        6.18      3.32 o 
  12   3  16      357.21      367.59      9.99 o 
  13   3  16       22.81       18.05      4.15 o 
  14   3  16      200.90      193.77      8.47 o 
  15   3  16      408.02      452.22     16.70 o 
  16   3  16       46.13       39.62      6.12 o 
   0   4  16       84.64       73.59      8.99 o 
   1   4  16     1614.41     1579.18     18.66 o 
   2   4  16      283.62      257.68      7.07 o 
   3   4  16      561.99      539.95     10.03 o 
   4   4  16      437.25      439.67      8.49 o 
   5   4  16      210.05      191.13      6.35 o 
   6   4  16      808.55      853.46     13.95 o 
   7   4  16       13.48        9.68      3.19 o 
   8   4  16        9.53        8.84      3.30 o 
   9   4  16       96.94       93.28      7.94 o 
  10   4  16       22.74       18.00      3.77 o 
  11   4  16       88.43      102.29      6.20 o 
  12   4  16      317.30      296.94     12.35 o 
  13   4  16        0.04        5.60      3.65 o 
  14   4  16       41.58       58.23      5.59 o 
  15   4  16      240.55      232.46      9.32 o 
   1   5  16      350.20      309.73      8.35 o 
   2   5  16      361.53      306.49      8.43 o 
   3   5  16      944.19      881.19     14.54 o 
   4   5  16       97.45       93.01      5.24 o 
   5   5  16     1078.74     1045.57     13.82 o 
   6   5  16      112.22      110.66      5.85 o 
   7   5  16      178.55      175.85      7.14 o 
   8   5  16      115.31      106.67      6.04 o 
   9   5  16        0.11       -1.38      3.08 o 
  10   5  16       50.70       50.85      6.28 o 
  11   5  16      149.32      153.98      7.28 o 
  12   5  16       37.19       40.74      4.80 o 
  13   5  16       14.86       14.15      4.44 o 
  14   5  16       85.47       76.65      6.07 o 
  15   5  16     1355.46     1542.46     24.50 o 
   0   6  16       59.65       59.81      8.41 o 
   1   6  16       40.41       26.60      4.77 o 
   2   6  16      115.60       93.95      8.35 o 
   3   6  16      929.28      841.33     15.75 o 
   4   6  16      101.16       94.46      5.48 o 
   5   6  16       55.06       48.21      3.92 o 
   6   6  16       35.17       36.29      4.28 o 
   7   6  16      394.39      386.70      9.62 o 
   8   6  16      766.76      777.83     13.89 o 
   9   6  16       24.45       38.18      4.48 o 
  10   6  16      135.77      137.77      7.11 o 
  11   6  16       78.53       99.66      6.33 o 
  12   6  16       84.88      105.94      6.61 o 
  13   6  16        0.85        5.24      4.02 o 
  14   6  16      125.53      126.96      8.14 o 
   1   7  16       11.92       17.98      4.65 o 
   2   7  16       14.36       12.10      4.37 o 
   3   7  16      659.20      635.95     15.69 o 
   4   7  16      300.68      287.96     10.04 o 
   5   7  16      169.47      213.20     10.02 o 
   6   7  16       55.68       41.59      4.72 o 
   7   7  16       48.56       47.96      4.75 o 
   8   7  16      299.84      294.10     11.26 o 
   9   7  16      659.89      644.33     12.95 o 
  10   7  16        0.08        1.96      3.67 o 
  11   7  16       87.83       83.86      8.02 o 
  12   7  16       98.75      115.64      7.63 o 
  13   7  16        3.95        3.28      4.64 o 
   0   8  16      259.97      218.50     15.56 o 
   1   8  16      166.73      183.02     10.15 o 
   2   8  16       61.32       77.97      9.43 o 
   3   8  16       31.10       26.00      5.42 o 
   4   8  16        6.11        0.28      3.67 o 
   5   8  16      277.47      316.22     11.63 o 
   6   8  16      685.84      679.20     14.21 o 
   7   8  16      664.89      618.09     15.04 o 
   8   8  16       14.19       13.69      4.73 o 
   9   8  16      205.45      172.67      9.39 o 
  10   8  16      257.31      263.82     10.88 o 
  11   8  16        1.57       -2.16      4.32 o 
  12   8  16        0.18        3.63      4.29 o 
   1   9  16       59.45       61.25      6.82 o 
   2   9  16        9.32       13.46      5.12 o 
   3   9  16      105.39      101.42      8.32 o 
   4   9  16       55.72       46.34      6.46 o 
   5   9  16       18.20       21.45      8.58 o 
   6   9  16      100.09       80.78     11.04 o 
   7   9  16      213.96      223.58     15.79 o 
   8   9  16       17.46       15.46      6.20 o 
   9   9  16     2415.66     2552.52     36.91 o 
  10   9  16       11.25       20.58      5.86 o 
  11   9  16      560.25      549.48     24.53 o 
   0  10  16       71.51       83.27     11.37 o 
   1  10  16      425.77      443.09     14.45 o 
   2  10  16       17.47       20.34      5.84 o 
   3  10  16      180.78      194.45     12.24 o 
   4  10  16      361.13      364.83     13.70 o 
   5  10  16       50.88       64.25      6.78 o 
   6  10  16        1.05       -3.45      4.99 o 
   7  10  16       76.19       80.96      9.64 o 
   8  10  16      499.34      536.81     22.25 o 
   9  10  16      121.62      123.75      9.60 o 
   1  11  16      172.07      165.57     10.89 o 
   2  11  16        1.12      -10.60      5.42 o 
   3  11  16        1.25       -1.95      5.91 o 
   4  11  16      409.30      431.74     21.62 o 
   5  11  16        5.41        7.15      7.52 o 
   6  11  16       69.61       65.32      9.07 o 
   7  11  16       15.83       20.33      7.14 o 
   0  12  16       89.95      114.65     19.35 o 
   1  12  16      128.42      135.75     23.37 o 
   2  12  16       63.53       75.16     19.91 o 
   3  12  16      441.40      524.45     20.61 o 
   4  12  16       89.89       64.55      9.76 o 
   1   1  17      545.29      571.50      9.64 o 
   2   1  17        2.21        0.57      2.46 o 
   3   1  17     2916.75     2907.52     27.05 o 
   4   1  17      911.78      893.61     13.42 o 
   5   1  17      271.46      241.39      8.35 o 
   6   1  17     1149.58     1085.57     15.14 o 
   7   1  17      477.24      512.71      9.42 o 
   8   1  17      221.24      207.15      7.66 o 
   9   1  17      167.87      169.25      7.60 o 
  10   1  17      364.62      338.38     11.93 o 
  11   1  17        5.11        0.76      3.14 o 
  12   1  17      392.99      386.82     10.41 o 
  13   1  17      195.34      187.74      8.51 o 
  14   1  17      387.67      398.93     13.33 o 
  15   1  17      200.50      225.15     10.58 o 
   0   2  17      436.06      425.51     13.44 o 
   1   2  17      115.44      132.76      5.50 o 
   2   2  17     2463.80     2414.61     23.63 o 
   3   2  17     2800.15     2666.73     27.27 o 
   4   2  17     1586.80     1593.57     19.23 o 
   5   2  17        1.13       -1.25      2.77 o 
   6   2  17      800.20      796.51     12.58 o 
   7   2  17      793.70      754.90     12.87 o 
   8   2  17       49.09       65.75      4.36 o 
   9   2  17      185.22      155.31      6.29 o 
  10   2  17       29.66       33.68      4.07 o 
  11   2  17      313.07      313.14      9.63 o 
  12   2  17       67.37       69.25      5.72 o 
  13   2  17     1034.74     1021.51     17.46 o 
  14   2  17        2.93        5.37      4.10 o 
  15   2  17       15.64        7.55      4.60 o 
   1   3  17     1086.33     1024.84     13.56 o 
   2   3  17     1636.08     1655.60     19.66 o 
   3   3  17      399.17      417.92      9.01 o 
   4   3  17       24.58       17.46      3.25 o 
   5   3  17       88.50       94.08      5.29 o 
   6   3  17      443.33      427.88      9.26 o 
   7   3  17        0.53        0.52      2.72 o 
   8   3  17       71.71       62.55      5.04 o 
   9   3  17       15.86       18.80      3.56 o 
  10   3  17       90.80       79.20      5.71 o 
  11   3  17        0.12        0.43      3.31 o 
  12   3  17      438.37      455.92     11.33 o 
  13   3  17       61.60       80.09      7.85 o 
  14   3  17      300.28      293.06     10.15 o 
  15   3  17      138.03      143.01      8.06 o 
   0   4  17     1951.37     1849.11     28.02 o 
   1   4  17      488.38      520.54     10.13 o 
   2   4  17      568.09      533.39     10.23 o 
   3   4  17      675.19      641.37     11.31 o 
   4   4  17       29.52       23.51      3.43 o 
   5   4  17      185.01      174.87      7.51 o 
   6   4  17      581.39      582.62     10.86 o 
   7   4  17       89.91       84.63      5.60 o 
   8   4  17        7.64        4.09      3.21 o 
   9   4  17       21.77       13.44      3.79 o 
  10   4  17        4.72        1.07      3.31 o 
  11   4  17       23.62       23.31      5.64 o 
  12   4  17       54.14       60.75      5.52 o 
  13   4  17        5.76       14.55      4.23 o 
  14   4  17      330.59      353.08     11.82 o 
  15   4  17      462.84      449.52     12.03 o 
   1   5  17       48.93       48.31      5.12 o 
   2   5  17      300.64      254.48      8.27 o 
   3   5  17        2.10        0.69      3.05 o 
   4   5  17      250.54      262.71      8.50 o 
   5   5  17        3.62        1.14      2.91 o 
   6   5  17       18.94       13.47      3.85 o 
   7   5  17        1.06        0.19      3.08 o 
   8   5  17      294.73      308.82      9.11 o 
   9   5  17        0.04        1.75      3.31 o 
  10   5  17       63.87       59.47      5.25 o 
  11   5  17        6.31        6.01      3.82 o 
  12   5  17       24.68       21.83      4.43 o 
  13   5  17       18.56        8.00      4.29 o 
  14   5  17      167.73      169.70     10.19 o 
   0   6  17       30.24       40.48      7.83 o 
   1   6  17       11.98       14.95      4.55 o 
   2   6  17      275.20      255.25     11.00 o 
   3   6  17        0.02       -2.97      3.67 o 
   4   6  17       25.23       22.54      4.04 o 
   5   6  17      101.56       82.06      5.48 o 
   6   6  17      270.72      270.36      8.28 o 
   7   6  17       78.46       67.86      5.32 o 
   8   6  17      196.66      231.72      8.55 o 
   9   6  17       46.44       52.64      5.15 o 
  10   6  17      214.94      270.51      9.54 o 
  11   6  17      498.69      623.70     14.26 o 
  12   6  17      104.14      116.52      7.05 o 
  13   6  17        0.66        3.61      4.10 o 
   1   7  17       96.38       97.78      7.68 o 
   2   7  17      423.46      389.81     12.65 o 
   3   7  17        3.26        8.87      4.57 o 
   4   7  17      199.33      210.69     10.85 o 
   5   7  17       37.91       27.35      5.00 o 
   6   7  17      113.03       95.72      6.59 o 
   7   7  17       88.14       83.71      5.98 o 
   8   7  17      688.27      710.55     19.43 o 
   9   7  17      182.33      179.04      9.45 o 
  10   7  17       91.27      105.30      6.66 o 
  11   7  17      839.28      869.22     15.91 o 
  12   7  17        2.77        8.60      4.96 o 
  13   7  17       18.39       18.32      5.26 o 
   0   8  17      332.99      325.16     22.26 o 
   1   8  17        1.10       -1.14      4.27 o 
   2   8  17      145.75      171.40     10.10 o 
   3   8  17        9.02        4.72      4.49 o 
   4   8  17        0.49       -5.03      4.18 o 
   5   8  17      444.28      417.61     14.79 o 
   6   8  17       84.81      102.61      8.22 o 
   7   8  17       41.45       48.14      5.62 o 
   8   8  17       27.21       33.37      5.52 o 
   9   8  17      688.97      828.72     18.37 o 
  10   8  17       25.45       24.10      6.86 o 
  11   8  17       88.45      118.76      8.56 o 
   1   9  17        8.71        8.60      5.89 o 
   2   9  17       79.11       74.49     11.60 o 
   3   9  17       62.59       61.90     10.88 o 
   4   9  17       47.00       41.16      8.69 o 
   5   9  17      440.47      404.14     14.60 o 
   6   9  17      113.81      102.79      8.77 o 
   7   9  17       17.45       14.61      4.71 o 
   8   9  17     1131.61     1138.19     20.16 o 
   9   9  17       20.87       17.74      5.52 o 
  10   9  17       54.29       35.81      6.34 o 
   0  10  17        1.41       -2.10      7.02 o 
   1  10  17       33.69       51.19      7.21 o 
   2  10  17       10.72       21.77      6.04 o 
   3  10  17       14.40       16.70      5.89 o 
   4  10  17       21.33       41.64      6.81 o 
   5  10  17       22.02       14.70      6.88 o 
   6  10  17      295.86      292.52     15.02 o 
   7  10  17       12.30       17.64      9.21 o 
   8  10  17       63.91       67.80      6.96 o 
   1  11  17       20.94       18.83      6.14 o 
   2  11  17        9.47        7.09      7.11 o 
   3  11  17      200.95      230.03     15.92 o 
   4  11  17       69.61       62.36      9.23 o 
   5  11  17       10.93        4.71      7.94 o 
   6  11  17       26.40       24.58      9.10 o 
   0  12  17      792.24      777.40     40.97 o 
   1  12  17        4.36       -2.39      7.92 o 
   0   0  18      132.61      151.70     16.61 o 
   1   0  18      780.65      707.98     15.84 o 
   2   0  18       43.66       35.53      5.09 o 
   3   0  18      752.97      775.27     16.71 o 
   4   0  18        5.16       -2.05      4.27 o 
   5   0  18      765.18      768.95     19.50 o 
   6   0  18        5.67        8.74      4.86 o 
   7   0  18      177.93      157.77      9.06 o 
   8   0  18     1029.62     1046.40     20.35 o 
   9   0  18       16.00        6.07      4.99 o 
  10   0  18     1086.37     1066.59     24.37 o 
  11   0  18      806.12      864.10     21.98 o 
  12   0  18      818.59      798.07     21.52 o 
  13   0  18       16.11       15.38      7.38 o 
  14   0  18      271.92      234.76     16.82 o 
  15   0  18        0.00       -7.20      6.71 o 
   1   1  18        3.96        0.87      2.50 o 
   2   1  18       14.78        2.75      2.59 o 
   3   1  18      493.68      477.70      9.92 o 
   4   1  18     2554.05     2509.58     26.68 o 
   5   1  18       20.13       24.97      4.57 o 
   6   1  18       34.04       30.23      4.15 o 
   7   1  18       99.05      121.80      6.62 o 
   8   1  18      117.26       92.09      5.70 o 
   9   1  18      607.45      617.33     20.14 o 
  10   1  18      626.59      572.75     12.31 o 
  11   1  18       32.09       28.45      4.53 o 
  12   1  18      371.02      368.37     14.67 o 
  13   1  18        2.99        7.58      4.37 o 
  14   1  18       19.82       28.80      5.89 o 
  15   1  18       22.53       34.42      6.49 o 
   0   2  18     4401.63     4115.93     50.53 o 
   1   2  18      859.21      861.02     12.52 o 
   2   2  18       99.55       95.01      5.39 o 
   3   2  18      346.67      325.60      8.27 o 
   4   2  18      136.84      144.79      6.46 o 
   5   2  18       28.73       31.44      4.17 o 
   6   2  18      145.20      137.28      6.91 o 
   7   2  18       80.83       99.87      7.53 o 
   8   2  18     2548.62     2502.42     29.14 o 
   9   2  18      295.29      312.77      8.69 o 
  10   2  18       17.37       19.68      3.56 o 
  11   2  18       64.93       54.94      5.58 o 
  12   2  18        0.24        2.60      3.72 o 
  13   2  18       46.53       62.77      5.86 o 
  14   2  18        6.23        3.48      4.78 o 
  15   2  18       39.03       59.24      6.85 o 
   1   3  18      347.72      317.02      8.15 o 
   2   3  18       93.57       98.93      5.44 o 
   3   3  18      673.26      647.33     11.59 o 
   4   3  18      109.42      110.47      5.79 o 
   5   3  18       12.21        8.71      3.28 o 
   6   3  18      335.79      332.83      8.40 o 
   7   3  18       99.61      111.85      6.45 o 
   8   3  18      116.62       98.95      7.70 o 
   9   3  18      386.39      369.13      9.97 o 
  10   3  18       84.52       68.93      5.63 o 
  11   3  18       15.02        8.32      3.97 o 
  12   3  18       85.40       76.02      6.62 o 
  13   3  18      122.06      109.90      8.67 o 
  14   3  18      152.23      171.47      9.97 o 
   0   4  18      355.53      378.54     13.61 o 
   1   4  18      631.27      617.50     11.35 o 
   2   4  18      131.45      139.11      6.35 o 
   3   4  18      174.36      132.24      6.33 o 
   4   4  18       48.63       30.92      4.19 o 
   5   4  18       11.27        3.31      3.19 o 
   6   4  18      136.11      138.65      7.22 o 
   7   4  18      119.51      118.26      8.20 o 
   8   4  18       15.91       20.53      3.96 o 
   9   4  18        4.84        3.24      3.36 o 
  10   4  18        3.72        7.01      3.76 o 
  11   4  18       22.18       25.43      4.62 o 
  12   4  18       57.30       71.20      6.05 o 
  13   4  18        5.78        2.80      4.15 o 
  14   4  18       84.06      105.17      7.32 o 
   1   5  18       13.31       14.48      4.11 o 
   2   5  18        9.11        7.68      3.73 o 
   3   5  18       11.57        7.91      4.00 o 
   4   5  18       22.32       15.80      3.84 o 
   5   5  18        3.83        0.26      3.29 o 
   6   5  18        2.10        1.32      3.16 o 
   7   5  18       71.62       60.21      4.86 o 
   8   5  18      130.89      135.79      7.55 o 
   9   5  18       14.52       13.46      3.95 o 
  10   5  18       86.42      102.02      6.61 o 
  11   5  18       15.45       18.37      4.43 o 
  12   5  18      349.78      352.96     10.74 o 
  13   5  18       33.96       26.43      4.96 o 
   0   6  18       59.59       69.10      9.90 o 
   1   6  18        0.24        0.30      4.11 o 
   2   6  18       27.08       11.69      5.59 o 
   3   6  18       15.48       14.06      4.89 o 
   4   6  18      260.27      238.32     10.95 o 
   5   6  18      196.65      192.15      8.50 o 
   6   6  18      181.57      172.42     13.24 o 
   7   6  18        2.01        1.92      3.25 o 
   8   6  18       10.84        9.48      3.84 o 
   9   6  18       35.43       47.33      5.21 o 
  10   6  18      223.24      269.11      9.68 o 
  11   6  18       24.91       19.70      4.62 o 
  12   6  18       70.62       66.45      6.54 o 
  13   6  18       38.91       30.55      5.21 o 
   1   7  18      456.84      469.96     18.21 o 
   2   7  18      218.50      203.86     10.81 o 
   3   7  18      105.33      120.43      8.76 o 
   4   7  18      222.59      196.35     10.74 o 
   5   7  18        1.95       -4.13      4.25 o 
   6   7  18      156.40      170.36     19.70 o 
   7   7  18      120.92      127.37      7.70 o 
   8   7  18      728.43      795.34     15.12 o 
   9   7  18      534.10      531.05     14.71 o 
  10   7  18        7.65        6.54      4.35 o 
  11   7  18       34.15       31.72      5.18 o 
  12   7  18      163.30      185.62      8.97 o 
   0   8  18      461.79      484.55     21.17 o 
   1   8  18       33.29       18.13      5.49 o 
   2   8  18      318.20      323.71     12.58 o 
   3   8  18      815.90      861.07     20.08 o 
   4   8  18      139.97      130.19     11.76 o 
   5   8  18       39.09       43.94      6.63 o 
   6   8  18      280.51      303.40     14.81 o 
   7   8  18        7.04       -1.48      6.78 o 
   8   8  18       26.05       16.20      5.46 o 
   9   8  18      100.06      113.97      8.37 o 
  10   8  18      185.72      198.77     10.57 o 
  11   8  18       91.25       74.58      7.46 o 
   1   9  18       29.87       29.80      6.18 o 
   2   9  18        2.93       -0.69      4.70 o 
   3   9  18      391.85      403.41     14.21 o 
   4   9  18      255.60      220.90     14.62 o 
   5   9  18      182.82      170.14     12.37 o 
   6   9  18       10.09        7.01      8.18 o 
   7   9  18        3.97        5.33      5.94 o 
   8   9  18        2.52        1.42      4.50 o 
   9   9  18       10.32        7.87      4.91 o 
   0  10  18       68.43       94.81     12.75 o 
   1  10  18        1.33       -0.48      5.19 o 
   2  10  18      239.44      246.37     12.95 o 
   3  10  18       48.99       59.17      7.86 o 
   4  10  18      144.55      132.50     10.33 o 
   5  10  18        0.02        0.33      6.10 o 
   6  10  18       45.49       46.27      8.53 o 
   7  10  18        0.42        2.46      6.42 o 
   1  11  18      311.78      307.34     15.52 o 
   2  11  18        0.46       -4.23      5.62 o 
   3  11  18      907.28      997.49     24.86 o 
   4  11  18       71.01       60.10      9.51 o 
   1   1  19      232.68      221.98      7.40 o 
   2   1  19      437.67      427.25      8.99 o 
   3   1  19       42.20       32.22      4.56 o 
   4   1  19      319.34      346.27      9.52 o 
   5   1  19      349.52      345.64     10.13 o 
   6   1  19      177.86      159.82      8.34 o 
   7   1  19      130.50      150.82      7.49 o 
   8   1  19       60.55       65.77      5.14 o 
   9   1  19      134.01      151.73      6.60 o 
  10   1  19     1570.94     1570.71     20.58 o 
  11   1  19      495.45      469.61     11.04 o 
  12   1  19      273.89      261.40     14.79 o 
  13   1  19     1273.29     1339.36     25.76 o 
  14   1  19        0.70        4.72      4.95 o 
   0   2  19     1728.48     1666.76     27.17 o 
   1   2  19     1461.31     1405.70     17.28 o 
   2   2  19      409.91      377.59      9.11 o 
   3   2  19      327.47      332.52      8.69 o 
   4   2  19      344.73      322.98      8.62 o 
   5   2  19        9.09       12.15      4.67 o 
   6   2  19      418.38      406.05     10.90 o 
   7   2  19       78.09       71.58      5.12 o 
   8   2  19      252.61      254.27      8.32 o 
   9   2  19      353.29      355.75     11.56 o 
  10   2  19        0.27        6.48      3.76 o 
  11   2  19        0.39       -3.26      3.48 o 
  12   2  19      340.32      364.67     12.00 o 
  13   2  19       22.98       30.52      5.95 o 
  14   2  19        0.01       -1.72      4.63 o 
   1   3  19      101.68       91.24      5.45 o 
   2   3  19      481.10      477.83     11.00 o 
   3   3  19      255.64      235.75      8.26 o 
   4   3  19       41.53       36.98      4.14 o 
   5   3  19       17.31       18.96      4.00 o 
   6   3  19       37.22       41.37      4.81 o 
   7   3  19      380.43      385.07     10.28 o 
   8   3  19       32.13       30.09      4.46 o 
   9   3  19      268.93      239.10      9.84 o 
  10   3  19      622.79      609.59     25.17 o 
  11   3  19      211.90      212.94     10.00 o 
  12   3  19       11.51       12.88      4.51 o 
  13   3  19       15.29        5.25      4.69 o 
  14   3  19     1298.08     1489.03     25.14 o 
   0   4  19      344.68      365.92     13.95 o 
   1   4  19       23.89       19.93      3.90 o 
   2   4  19       46.05       49.94      4.73 o 
   3   4  19      442.14      391.50     12.66 o 
   4   4  19      438.00      380.16     10.19 o 
   5   4  19       11.85       14.14      4.19 o 
   6   4  19       97.29      111.60      7.33 o 
   7   4  19       38.86       35.67      4.58 o 
   8   4  19        5.56        6.19      3.67 o 
   9   4  19       65.83       74.14      6.41 o 
  10   4  19      138.77      146.86      8.38 o 
  11   4  19      170.37      186.45      9.47 o 
  12   4  19       31.52       23.86      4.94 o 
  13   4  19      173.18      218.07      9.47 o 
   1   5  19        1.52        0.04      4.03 o 
   2   5  19      352.86      333.80     10.67 o 
   3   5  19      176.64      176.19      8.19 o 
   4   5  19      896.42      834.70     17.85 o 
   5   5  19      169.23      139.78      9.50 o 
   6   5  19        7.21        5.74      4.07 o 
   7   5  19        4.25        3.42      3.54 o 
   8   5  19        3.61        1.71      3.50 o 
   9   5  19        0.03       -4.40      3.82 o 
  10   5  19       84.60       79.19      8.07 o 
  11   5  19      167.23      178.19      8.67 o 
  12   5  19        7.28        7.60      4.23 o 
  13   5  19       50.02       41.91      5.75 o 
   0   6  19       17.25        2.36      5.83 o 
   1   6  19        6.11        9.57      4.72 o 
   2   6  19      375.24      370.55     12.89 o 
   3   6  19       14.39       14.93      5.21 o 
   4   6  19       38.18       34.67      5.91 o 
   5   6  19        0.67        1.60      5.20 o 
   6   6  19      201.02      177.43      9.37 o 
   7   6  19        0.26       -0.64      4.04 o 
   8   6  19       38.58       45.87      5.23 o 
   9   6  19        1.12        3.23      3.89 o 
  10   6  19       87.21       86.88      6.67 o 
  11   6  19      254.92      289.63     10.29 o 
  12   6  19       24.91       27.22      5.18 o 
   1   7  19      292.91      289.15     12.74 o 
   2   7  19      442.00      462.42     14.66 o 
   3   7  19        3.78        6.47      4.86 o 
   4   7  19      945.25      935.09     22.26 o 
   5   7  19       13.87       12.45      5.89 o 
   6   7  19      419.78      414.72     16.06 o 
   7   7  19       23.36       10.92      5.94 o 
   8   7  19       25.40       24.82      5.72 o 
   9   7  19       23.40       24.02      5.37 o 
  10   7  19      238.79      232.25     10.51 o 
  11   7  19       98.63      101.72      7.81 o 
   0   8  19      861.13      897.36     97.07 o 
   1   8  19       16.03       22.61      5.62 o 
   2   8  19       15.30        6.60      5.24 o 
   3   8  19      192.62      209.21     11.78 o 
   4   8  19       11.65       22.64      5.85 o 
   5   8  19       72.25       70.78      9.12 o 
   6   8  19      217.78      213.91     13.47 o 
   7   8  19      189.53      179.91     12.66 o 
   8   8  19       85.49       78.56      9.33 o 
   9   8  19      335.53      310.76     14.41 o 
  10   8  19       32.15       36.02      7.05 o 
   1   9  19       52.48       43.12      6.97 o 
   2   9  19        7.99       10.73      5.56 o 
   3   9  19      207.68      230.36     12.67 o 
   4   9  19      122.46      138.00     10.26 o 
   5   9  19       13.58       20.63      7.71 o 
   6   9  19        1.44        6.22      5.98 o 
   7   9  19       61.89       46.47      8.25 o 
   8   9  19        0.01       -0.92      5.97 o 
   0  10  19      239.43      282.10     20.09 o 
   1  10  19       79.30       74.25      8.57 o 
   2  10  19        0.76       -0.18      5.84 o 
   3  10  19      511.56      591.84     21.35 o 
   4  10  19      115.52      121.04     10.22 o 
   5  10  19        9.23       21.07      7.42 o 
   6  10  19        0.14       -3.35      6.23 o 
   1  11  19       85.95       88.58      9.40 o 
   2  11  19        0.03        5.70      6.43 o 
   0   0  20      556.32      561.49     22.72 o 
   1   0  20     2710.87     2657.03     37.83 o 
   2   0  20     4552.88     4446.69     55.33 o 
   3   0  20      124.17      122.71      9.93 o 
   4   0  20       63.93       77.30      8.29 o 
   5   0  20        5.30        4.32      5.11 o 
   6   0  20        0.24       -6.12      4.89 o 
   7   0  20      960.31     1017.82     24.46 o 
   8   0  20      172.42      187.56     12.27 o 
   9   0  20       60.81       61.16      6.89 o 
  10   0  20      100.61      101.32      8.53 o 
  11   0  20      130.30      128.69      9.46 o 
  12   0  20      243.29      245.02     14.29 o 
  13   0  20      422.41      435.46     26.08 o 
   1   1  20      877.25      861.68     14.30 o 
   2   1  20      575.64      568.68     11.48 o 
   3   1  20     2394.52     2424.41     27.06 o 
   4   1  20      131.25      132.11      7.21 o 
   5   1  20        0.00       -1.80      3.26 o 
   6   1  20       37.87       32.73      4.73 o 
   7   1  20      172.24      150.90      7.76 o 
   8   1  20       79.79       79.44      6.14 o 
   9   1  20        7.10        4.90      3.60 o 
  10   1  20      535.83      545.45     11.12 o 
  11   1  20       19.44       12.02      3.85 o 
  12   1  20       16.84       16.39      4.86 o 
  13   1  20      153.84      167.92      9.60 o 
   0   2  20      581.25      582.62     15.34 o 
   1   2  20       93.65       79.89      5.48 o 
   2   2  20      628.40      582.41     15.81 o 
   3   2  20       29.74       28.96      4.14 o 
   4   2  20     1224.76     1251.43     19.38 o 
   5   2  20      612.54      606.97     12.98 o 
   6   2  20       28.51       27.25      4.43 o 
   7   2  20       25.34       20.77      4.64 o 
   8   2  20       49.50       57.31      5.33 o 
   9   2  20      231.17      225.72      9.10 o 
  10   2  20      339.89      356.97     10.92 o 
  11   2  20        2.08        6.31      4.03 o 
  12   2  20       69.67       71.84      6.77 o 
  13   2  20      347.30      403.00     13.18 o 
   1   3  20        0.51       -4.76      2.91 o 
   2   3  20       49.35       67.24      5.17 o 
   3   3  20       17.81        9.72      3.45 o 
   4   3  20      263.22      238.90      9.13 o 
   5   3  20      394.48      395.00     10.63 o 
   6   3  20       35.58       39.88      5.43 o 
   7   3  20      522.64      548.26     13.94 o 
   8   3  20        9.62        4.49      3.68 o 
   9   3  20      156.02      149.20      7.93 o 
  10   3  20       28.15       35.49      5.17 o 
  11   3  20        0.01        1.67      4.44 o 
  12   3  20       11.93       18.49      5.16 o 
  13   3  20       81.81       84.18      7.57 o 
   0   4  20        4.19        6.43      4.98 o 
   1   4  20      213.20      192.98      8.66 o 
   2   4  20      508.81      508.67     11.98 o 
   3   4  20       34.55       27.95      4.45 o 
   4   4  20        9.49        4.05      3.73 o 
   5   4  20      954.31      961.37     23.43 o 
   6   4  20       73.46       63.83      6.24 o 
   7   4  20      131.75      128.02      8.14 o 
   8   4  20      348.97      342.79     10.39 o 
   9   4  20        0.40        1.15      4.01 o 
  10   4  20      223.62      258.11      9.90 o 
  11   4  20       95.88      110.69      7.95 o 
  12   4  20       43.85       40.15      5.97 o 
   1   5  20        9.84        8.58      4.61 o 
   2   5  20        2.70        4.27      4.63 o 
   3   5  20       81.15       79.38      7.73 o 
   4   5  20      219.29      243.56      9.59 o 
   5   5  20      113.73      119.84      8.28 o 
   6   5  20       50.09       43.20      5.60 o 
   7   5  20        6.39        8.46      4.78 o 
   8   5  20      201.72      226.36      9.20 o 
   9   5  20        0.12        6.43      4.82 o 
  10   5  20       47.87       42.74      5.62 o 
  11   5  20       50.72       35.19      5.77 o 
  12   5  20       21.79       24.87      5.69 o 
   0   6  20       34.08       61.00     10.11 o 
   1   6  20      243.94      216.66     11.68 o 
   2   6  20      342.55      332.49     13.30 o 
   3   6  20        2.04        2.24      4.69 o 
   4   6  20       14.11        9.09      5.09 o 
   5   6  20      176.98      174.33     20.42 o 
   6   6  20       66.49       55.82      8.08 o 
   7   6  20      201.69      180.29     10.78 o 
   8   6  20       13.45        7.64      4.91 o 
   9   6  20      168.55      179.09      8.74 o 
  10   6  20      184.56      213.24      9.64 o 
  11   6  20       93.78      110.58      8.37 o 
   1   7  20        0.80        5.54      4.98 o 
   2   7  20       16.60       14.44      5.61 o 
   3   7  20        0.02        0.23      6.85 o 
   4   7  20       78.16       69.67      7.77 o 
   5   7  20       71.63       79.53     10.98 o 
   6   7  20       22.77       24.75      6.98 o 
   7   7  20        8.99        8.10      6.02 o 
   8   7  20       26.02       30.54      7.41 o 
   9   7  20        9.73       10.66      5.29 o 
  10   7  20       67.03       80.62      8.05 o 
   0   8  20       12.35       23.11      8.69 o 
   1   8  20      158.19      188.83     17.06 o 
   2   8  20       35.64       29.62      6.42 o 
   3   8  20      602.14      678.23     23.25 o 
   4   8  20        0.21        5.22      5.49 o 
   5   8  20       15.26       17.06      6.86 o 
   6   8  20        0.14       -2.80      6.73 o 
   7   8  20       29.41       38.78      7.90 o 
   8   8  20        4.53       -7.68      5.91 o 
   9   8  20        0.83        2.15      6.64 o 
   1   9  20       91.95      101.71      9.41 o 
   2   9  20      200.12      252.29     13.37 o 
   3   9  20      134.10      119.31      9.93 o 
   4   9  20       41.26       41.50      7.19 o 
   5   9  20       70.96       74.07      9.85 o 
   6   9  20      102.36      115.21     15.50 o 
   7   9  20       47.57       58.65      9.19 o 
   0  10  20       22.71       31.43     10.14 o 
   1  10  20       29.33       29.59      7.10 o 
   2  10  20      466.74      537.29     17.60 o 
   3  10  20      263.60      264.93     15.83 o 
   4  10  20      137.53      189.53     19.26 o 
   1   1  21     2771.91     2836.42     28.65 o 
   2   1  21      977.36     1008.35     16.07 o 
   3   1  21      823.99      809.05     15.51 o 
   4   1  21        1.92        1.24      3.68 o 
   5   1  21       82.28      103.41      6.83 o 
   6   1  21      154.81      151.47      8.00 o 
   7   1  21       47.15       43.49      5.33 o 
   8   1  21      503.67      509.80     12.58 o 
   9   1  21      100.03       86.20      6.72 o 
  10   1  21        6.83        1.52      3.84 o 
  11   1  21      125.33      123.35      7.20 o 
  12   1  21      163.93      181.67      8.51 o 
  13   1  21      257.66      264.98     11.00 o 
   0   2  21       31.98       17.49      5.42 o 
   1   2  21      153.48      140.46      7.00 o 
   2   2  21        5.83        2.95      3.49 o 
   3   2  21       54.99       52.66      5.02 o 
   4   2  21        1.68        1.25      3.63 o 
   5   2  21      170.36      147.62      8.65 o 
   6   2  21       69.93       73.14      6.03 o 
   7   2  21        0.02        1.31      3.73 o 
   8   2  21       28.04       28.19      5.26 o 
   9   2  21      283.87      271.53     10.06 o 
  10   2  21       12.08       12.08      4.45 o 
  11   2  21       77.05       71.14      6.43 o 
  12   2  21       41.42       41.67      5.34 o 
   1   3  21        7.49       12.19      3.67 o 
   2   3  21       54.08       59.14      5.06 o 
   3   3  21      321.74      314.90     11.96 o 
   4   3  21      131.52      125.41      7.42 o 
   5   3  21       68.11       54.60      6.10 o 
   6   3  21        0.05       -3.02      3.95 o 
   7   3  21        9.35        1.68      3.98 o 
   8   3  21        1.59        3.13      6.23 o 
   9   3  21       13.71       21.85      4.73 o 
  10   3  21       23.70       21.32      5.05 o 
  11   3  21      824.80      882.49     17.25 o 
  12   3  21      158.22      179.24     10.03 o 
   0   4  21       65.34       54.69      7.76 o 
   1   4  21        4.83        3.04      4.04 o 
   2   4  21       71.50       54.53      6.10 o 
   3   4  21        0.28       -1.63      3.58 o 
   4   4  21        5.38        2.24      4.17 o 
   5   4  21      104.90      104.81     11.88 o 
   6   4  21      100.85      121.02      8.25 o 
   7   4  21      150.09      128.31      8.45 o 
   8   4  21        0.05       -5.11      4.24 o 
   9   4  21     1806.88     1874.24     26.06 o 
  10   4  21       20.27       26.55      5.20 o 
  11   4  21       10.08       11.40      4.80 o 
  12   4  21       16.20       11.24      8.00 o 
   1   5  21       98.08      107.65      8.80 o 
   2   5  21       97.85      101.95      8.73 o 
   3   5  21      375.05      373.83     13.87 o 
   4   5  21      120.47      102.40      8.73 o 
   5   5  21      174.78      179.50      9.76 o 
   6   5  21      150.92      163.03      9.36 o 
   7   5  21      218.76      226.25     10.83 o 
   8   5  21      148.23      207.02     10.56 o 
   9   5  21      211.31      198.18      9.21 o 
  10   5  21        6.24        3.40      4.52 o 
  11   5  21       93.10       89.16      9.86 o 
   0   6  21        9.25        1.29      7.06 o 
   1   6  21      165.73      169.83     10.76 o 
   2   6  21        1.82       -7.40      4.59 o 
   3   6  21       22.01       10.65      5.51 o 
   4   6  21      415.31      402.19     28.29 o 
   5   6  21        0.46       -1.01      5.44 o 
   6   6  21        4.13       12.38      6.14 o 
   7   6  21      263.11      255.32     14.21 o 
   8   6  21       25.43        6.16      5.98 o 
   9   6  21       12.02       18.38      5.68 o 
  10   6  21      339.41      390.53     13.99 o 
   1   7  21       87.50       87.76      8.62 o 
   2   7  21      174.40      162.92     10.95 o 
   3   7  21       32.73       32.45      6.63 o 
   4   7  21       93.43      103.35      9.12 o 
   5   7  21        0.12       -1.81      5.88 o 
   6   7  21       62.72       51.57      8.61 o 
   7   7  21      105.83      116.62     11.01 o 
   8   7  21        0.66        7.18      6.48 o 
   9   7  21       99.95      126.16     15.08 o 
   0   8  21      111.75      117.03     14.22 o 
   1   8  21       15.24        7.66      6.21 o 
   2   8  21       48.58       44.02      9.29 o 
   3   8  21      189.13      206.70     12.42 o 
   4   8  21       22.83       21.56      7.56 o 
   5   8  21      170.12      156.99     13.61 o 
   6   8  21        7.58        3.23      6.50 o 
   7   8  21       32.50       42.79      8.27 o 
   1   9  21      313.20      334.76     16.85 o 
   2   9  21        2.43       -6.17      5.58 o 
   3   9  21       32.47       20.36      6.88 o 
   4   9  21       34.24       36.41      8.80 o 
   5   9  21      321.40      351.74     17.67 o 
   0   0  22      489.07      505.27     21.75 o 
   1   0  22     1118.06     1171.09     25.52 o 
   2   0  22     6079.22     6188.61     85.47 o 
   3   0  22      459.25      496.27     27.69 o 
   4   0  22      353.64      344.48     15.38 o 
   5   0  22      886.36      914.03     34.12 o 
   6   0  22      195.98      191.31     12.98 o 
   7   0  22       82.03       77.49      9.25 o 
   8   0  22      129.50      164.05     12.29 o 
   9   0  22        0.26       -5.55      6.14 o 
  10   0  22        4.97       -1.99      6.02 o 
  11   0  22       48.44       19.19      7.76 o 
  12   0  22       35.70       42.12      7.44 o 
   1   1  22      252.40      249.83      9.72 o 
   2   1  22     1393.21     1390.28     19.82 o 
   3   1  22        6.54       -0.99      3.79 o 
   4   1  22      115.53      135.35      7.91 o 
   5   1  22      264.60      248.40     10.12 o 
   6   1  22        2.40        4.61      4.12 o 
   7   1  22       42.83       29.24      4.98 o 
   8   1  22       45.69       42.65      5.54 o 
   9   1  22        5.33        9.06      4.55 o 
  10   1  22      106.97       90.73      7.87 o 
  11   1  22        1.93       -0.10      4.30 o 
  12   1  22       32.57       51.79      6.52 o 
   0   2  22        1.08        2.90      5.65 o 
   1   2  22      437.81      435.12     10.74 o 
   2   2  22        3.88        6.78      3.76 o 
   3   2  22      228.29      230.78      9.81 o 
   4   2  22       59.64       52.65      5.59 o 
   5   2  22       35.32       32.48      4.89 o 
   6   2  22      112.27       97.58      6.97 o 
   7   2  22       37.43       23.35      5.22 o 
   8   2  22       86.52       91.49      7.51 o 
   9   2  22        6.39       11.16      5.06 o 
  10   2  22       20.41       30.26      6.41 o 
  11   2  22       13.46        6.97      4.70 o 
   1   3  22        2.60        0.47      3.87 o 
   2   3  22       86.64       96.22      6.31 o 
   3   3  22      138.77      139.41      7.41 o 
   4   3  22      128.17      150.60      9.60 o 
   5   3  22      253.79      248.90     10.97 o 
   6   3  22        1.01        1.31      4.38 o 
   7   3  22        0.11        2.95      4.52 o 
   8   3  22        0.53        3.53      4.77 o 
   9   3  22      503.43      506.13     14.58 o 
  10   3  22       43.85       42.68      6.55 o 
  11   3  22      587.43      596.80     17.54 o 
   0   4  22      309.60      321.22     37.19 o 
   1   4  22       22.15       18.80      5.07 o 
   2   4  22        0.07       -1.85      4.38 o 
   3   4  22      110.69      105.66      7.84 o 
   4   4  22       49.56       45.59      6.11 o 
   5   4  22      159.66      167.52     10.55 o 
   6   4  22        7.49        5.81      4.60 o 
   7   4  22      656.31      678.03     20.85 o 
   8   4  22      193.59      207.80     10.83 o 
   9   4  22       14.05        2.24      5.08 o 
  10   4  22     1242.73     1302.51     24.14 o 
  11   4  22       32.89       14.28      5.21 o 
   1   5  22        0.47        1.09      4.80 o 
   2   5  22       39.90       44.20      6.68 o 
   3   5  22        0.37        0.63      4.93 o 
   4   5  22        3.10       -2.70      5.68 o 
   5   5  22       14.65       15.24      6.75 o 
   6   5  22       51.36       47.04      6.40 o 
   7   5  22      137.54      114.11      8.59 o 
   8   5  22        5.01        5.03      5.11 o 
   9   5  22      613.08      688.29     17.22 o 
  10   5  22      363.63      362.47     13.51 o 
   0   6  22      154.40      173.94     15.75 o 
   1   6  22      456.71      474.94     18.90 o 
   2   6  22      405.72      443.37     15.45 o 
   3   6  22      100.62      106.58     10.38 o 
   4   6  22       24.63       27.33     11.99 o 
   5   6  22       92.42       66.03      9.42 o 
   6   6  22       32.39       22.45      7.30 o 
   7   6  22      111.19      113.18     16.66 o 
   8   6  22       47.75       25.27      7.60 o 
   9   6  22        6.72       13.98      6.18 o 
   1   7  22       15.71       32.73     11.45 o 
   2   7  22       16.33       19.69      7.56 o 
   3   7  22      371.09      364.02     15.00 o 
   4   7  22        0.40       -5.51      6.21 o 
   5   7  22        8.63        0.00      6.26 o 
   6   7  22        0.20        4.94      6.25 o 
   7   7  22       48.56       52.98      9.08 o 
   0   8  22      170.31      206.24     17.99 o 
   1   8  22       16.19       19.37      6.52 o 
   2   8  22      281.27      277.25     14.35 o 
   3   8  22       59.10       42.90      7.75 o 
   4   8  22       74.03       54.80      9.47 o 
   5   8  22        5.82        4.08      6.81 o 
   6   8  22       17.45       24.24      8.09 o 
   1   9  22       43.76       41.83      9.65 o 
   2   9  22       22.75       13.35      8.62 o 
   1   1  23       24.13       27.12      4.70 o 
   2   1  23      116.17      119.77      7.70 o 
   3   1  23      179.86      168.66      8.90 o 
   4   1  23      582.68      562.81     13.67 o 
   5   1  23       13.28       14.88      4.63 o 
   6   1  23      393.69      420.65     12.24 o 
   7   1  23        5.39        6.22      4.34 o 
   8   1  23       92.19       98.47      7.39 o 
   9   1  23       45.98       36.08      6.31 o 
  10   1  23        0.37       -4.90      4.84 o 
  11   1  23      123.39      126.41      9.27 o 
   0   2  23     1762.08     1827.14     36.90 o 
   1   2  23      401.97      410.96     10.88 o 
   2   2  23      406.05      393.00     10.78 o 
   3   2  23       26.53       25.17      7.23 o 
   4   2  23        2.68        0.69      4.07 o 
   5   2  23      284.79      282.68     10.87 o 
   6   2  23       49.02       40.02      6.11 o 
   7   2  23      141.73      122.64      8.80 o 
   8   2  23      337.02      367.39     13.45 o 
   9   2  23       95.46       99.73      9.24 o 
  10   2  23       14.60       14.04      5.50 o 
   1   3  23        1.89        3.90      4.24 o 
   2   3  23      221.59      214.71      9.88 o 
   3   3  23       55.23       47.59      6.45 o 
   4   3  23       74.23       80.95      7.38 o 
   5   3  23        4.10       -1.15      4.56 o 
   6   3  23       26.24       24.52      5.78 o 
   7   3  23        0.78        3.12      4.89 o 
   8   3  23      109.03      142.74     12.06 o 
   9   3  23        0.14        6.84      5.20 o 
  10   3  23       44.83       32.32      6.48 o 
   0   4  23      451.36      450.47     22.12 o 
   1   4  23        0.73        0.03      5.05 o 
   2   4  23       67.62       65.47      7.00 o 
   3   4  23       73.73       63.19      7.99 o 
   4   4  23      347.46      362.49     14.78 o 
   5   4  23       26.11       17.88      5.51 o 
   6   4  23       75.23       76.10      7.64 o 
   7   4  23        7.25       10.48      5.29 o 
   8   4  23       56.31       62.90     12.37 o 
   9   4  23      241.96      259.98     12.41 o 
   1   5  23        1.30       -0.77      5.34 o 
   2   5  23       14.37       11.18      5.74 o 
   3   5  23      411.85      402.74     23.37 o 
   4   5  23       42.92       32.50      8.82 o 
   5   5  23      229.37      206.57     14.42 o 
   6   5  23      131.08      123.99     11.67 o 
   7   5  23        1.00        1.78      6.05 o 
   8   5  23      102.37       83.16      8.01 o 
   0   6  23       88.33       98.87     13.29 o 
   1   6  23        1.43       -6.53      5.10 o 
   2   6  23      183.93      215.95     12.86 o 
   3   6  23      469.55      515.86     17.98 o 
   4   6  23       25.55       19.98      7.50 o 
   5   6  23        2.58       10.77      7.04 o 
   6   6  23        0.35        9.62      6.72 o 
   7   6  23        2.16        3.97      6.44 o 
   1   7  23      307.26      352.76     15.23 o 
   2   7  23       28.06       20.60      6.72 o 
   3   7  23       30.37       14.92      6.58 o 
   4   7  23      162.56      160.98     17.42 o 
   5   7  23       63.14       37.04      8.71 o 
   6   7  23       84.72       70.56     10.08 o 
   0   8  23      237.61      254.31     20.47 o 
   1   8  23        2.46        9.12      6.58 o 
   2   8  23       16.77       22.58      7.06 o 
   3   8  23       51.50       68.06      8.81 o 
   0   0  24      553.05      558.49     24.05 o 
   1   0  24      161.58      156.45     12.67 o 
   2   0  24      508.06      559.78     23.07 o 
   3   0  24      213.75      212.85     14.33 o 
   4   0  24      155.48      139.41     11.98 o 
   5   0  24        6.41        8.71      8.34 o 
   6   0  24      136.36      104.24     10.80 o 
   7   0  24      208.67      210.50     14.40 o 
   8   0  24        6.36       12.58      9.62 o 
   9   0  24       17.41       21.05      7.74 o 
   1   1  24      249.39      269.49     11.18 o 
   2   1  24       63.16       59.27      6.35 o 
   3   1  24        4.44        5.18      4.50 o 
   4   1  24       41.05       39.78      5.77 o 
   5   1  24      144.79      128.67      8.23 o 
   6   1  24       49.52       45.25      6.49 o 
   7   1  24       39.62       52.31      6.25 o 
   8   1  24       12.13       13.34      5.50 o 
   9   1  24       77.23       86.28      8.15 o 
   0   2  24      472.75      468.20     21.73 o 
   1   2  24       73.16       97.44      7.55 o 
   2   2  24      175.57      169.78      9.19 o 
   3   2  24      147.05      159.61      9.11 o 
   4   2  24       40.48       29.70      5.60 o 
   5   2  24       15.57       12.64      5.21 o 
   6   2  24       32.69       27.96      6.07 o 
   7   2  24       26.39       21.18      6.13 o 
   8   2  24      194.03      222.70     11.58 o 
   9   2  24       26.49       31.02      6.47 o 
   1   3  24     2352.35     2402.54     35.98 o 
   2   3  24      157.89      171.15     11.98 o 
   3   3  24        7.93        6.63      5.83 o 
   4   3  24       20.35       15.75      5.77 o 
   5   3  24      157.16      143.20      9.57 o 
   6   3  24        8.08        7.46      5.26 o 
   7   3  24      163.59      182.64     10.76 o 
   8   3  24       47.90       33.47      6.43 o 
   9   3  24      145.05      161.86     10.34 o 
   0   4  24      530.67      552.47     24.75 o 
   1   4  24       15.84        6.68      5.82 o 
   2   4  24      779.94      851.19     21.63 o 
   3   4  24      728.90      768.67     24.08 o 
   4   4  24       71.40       63.53      9.41 o 
   5   4  24        0.00       -0.29      5.43 o 
   6   4  24      101.67       98.40      8.47 o 
   7   4  24       97.88      121.83     11.42 o 
   8   4  24        0.75        3.24      5.59 o 
   1   5  24        4.14       -1.23      5.55 o 
   2   5  24       17.62       16.21      6.35 o 
   3   5  24      164.00      175.59     13.63 o 
   4   5  24      132.38      128.25     13.04 o 
   5   5  24       12.17       10.52      7.16 o 
   6   5  24       65.11       84.12     10.61 o 
   7   5  24       24.61       24.54      7.88 o 
   0   6  24      297.10      341.37     22.86 o 
   1   6  24        5.64        2.75      5.85 o 
   2   6  24        9.77        4.24      5.87 o 
   3   6  24       10.09       -2.69      6.81 o 
   4   6  24       45.34       70.68     13.05 o 
   5   6  24       69.76       74.67     10.43 o 
   6   6  24      105.28       90.05     11.25 o 
   1   7  24       97.68      126.32     10.66 o 
   2   7  24        0.63      -10.38      5.38 o 
   3   7  24        1.18        4.34      7.02 o 
   1   1  25       12.17        9.46      5.63 o 
   2   1  25       58.54       50.81      6.51 o 
   3   1  25      586.33      578.32     14.72 o 
   4   1  25       12.29        6.67      5.02 o 
   5   1  25        0.27        2.19      4.73 o 
   6   1  25       27.98       45.15      6.24 o 
   7   1  25        2.61        4.31      5.32 o 
   8   1  25       23.90       13.17      5.88 o 
   0   2  25      324.59      333.61     18.06 o 
   1   2  25      219.22      247.87     12.42 o 
   2   2  25      408.48      450.60     21.14 o 
   3   2  25      691.86      733.78     16.43 o 
   4   2  25      229.84      272.05     12.64 o 
   5   2  25      172.40      189.54     17.04 o 
   6   2  25      101.44       85.45      8.32 o 
   7   2  25      977.12     1028.79     21.91 o 
   8   2  25        3.14        5.49      6.58 o 
   1   3  25      801.84      829.60     19.42 o 
   2   3  25       42.45       38.59      8.54 o 
   3   3  25        9.14        7.34      6.29 o 
   4   3  25        4.89       -4.28      5.46 o 
   5   3  25       31.01       29.57      6.33 o 
   6   3  25       24.42       22.19      6.18 o 
   7   3  25       12.07       13.89      5.90 o 
   0   4  25      214.21      234.15     19.83 o 
   1   4  25       11.92       20.85      6.85 o 
   2   4  25      133.74      105.65     13.52 o 
   3   4  25      120.33      105.46     11.46 o 
   4   4  25        2.32       10.68      7.27 o 
   5   4  25      113.79      103.59     10.16 o 
   6   4  25      105.08      103.46     10.04 o 
   1   5  25       33.66       42.36      7.91 o 
   2   5  25        0.10       -3.50      6.34 o 
   3   5  25        4.99        0.65      6.59 o 
   4   5  25        3.33       -6.02      6.87 o 
   5   5  25        7.64        6.24      8.81 o 
   0   6  25       88.06       73.22     12.83 o 
   1   6  25      358.50      389.42     16.57 o 
   2   6  25       82.79       88.92      9.97 o 
   3   6  25        1.69       -0.49      7.30 o 
   0   0  26        6.79      -10.91     11.96 o 
   1   0  26       72.30       81.51     13.66 o 
   2   0  26       75.08       55.57      9.77 o 
   3   0  26      434.57      416.30     32.81 o 
   4   0  26       31.31       28.85      8.66 o 
   5   0  26      303.82      319.71     18.14 o 
   6   0  26        7.32       -8.65      9.52 o 
   1   1  26        6.11       -0.52      5.56 o 
   2   1  26      220.97      220.81     12.05 o 
   3   1  26       51.68       45.07      6.58 o 
   4   1  26      214.52      225.87     11.06 o 
   5   1  26      175.43      168.40      9.80 o 
   6   1  26        9.67        1.11      5.64 o 
   0   2  26      219.18      237.08     20.87 o 
   1   2  26        1.24       -0.43      5.61 o 
   2   2  26      154.80      173.14     11.08 o 
   3   2  26       79.27       67.65     10.57 o 
   4   2  26      406.18      411.10     14.81 o 
   5   2  26      162.10      199.86     17.45 o 
   6   2  26       45.11       41.35      7.24 o 
   1   3  26       31.32       29.69      8.55 o 
   2   3  26      136.27      141.42     13.96 o 
   3   3  26        5.36        1.91      6.20 o 
   4   3  26       10.15        8.52      6.76 o 
   5   3  26        3.47        8.50      6.38 o 
   0   4  26       51.56       85.41     14.31 o 
   1   4  26      786.90      874.97     23.19 o 
   2   4  26      480.09      486.65     25.07 o 
   3   4  26       13.61        7.02     12.22 o 
   4   4  26       32.32       43.99      9.57 o 
   1   1  27       23.41       19.82      7.73 o 
   2   1  27      235.86      260.27     13.34 o 
   3   1  27       95.75       99.81      9.50 o 
   0   2  27        4.99        2.98      9.96 o 
   1   2  27       62.45       59.71      9.11 o 
   2   2  27       15.95       12.48      7.18 o 
                                                 
